# Supplementary material for: A transcriptome-wide association study implicates specific pre- and post-synaptic abnormalities in schizophrenia
Source: Hum Mol Genet. 2019 Nov 6;29(1):159–67. doi: 10.1093/hmg/ddz253 (PMC7416679; doi:10.1093/hmg/ddz253)
Supplement: Suppl_data_ddz253 [file suppl_data_ddz253.zip]

Archive with 3 entries (3 files):
- Hall_et_al_Supplementary_Figure_Legends.docx
- Hall_et_al_Supplementary_Tables.xlsx
- Supplementary_Figures_1_to_33.pdf
