# Supplementary material for: A transcriptome-wide association study implicates specific pre- and post-synaptic abnormalities in schizophrenia
Source: Hum Mol Genet. 2019 Nov 6;29(1):159–67. doi: 10.1093/hmg/ddz253 (PMC7416679; doi:10.1093/hmg/ddz253)
Supplement: Suppl_data_ddz253 [file suppl_data_ddz253.zip › Hall_et_al_Supplementary_Tables.xlsx]

## Sheet: README
README for Supplementary Tables 1-9
Supplementary Table 1 - TWAS summary statistics
Supplementary Table 2 - TWAS significant genes collapsed into loci
Supplementary Table 3 - Conditional analysis of multi-gene loci
Supplementary Table 4 - Effect sizes for novel TWAS genes in PsychENCODE SMR analysis, PMID:30535856
Supplementary Table 5 - Mapping TWAS loci to GWAS loci reported by Pardiñas et al, PMID:29483656
Supplementary Table 6 - single genes driving locus-wide TWAS signal
Supplementary Table 7 - Gene-set analysis summary statistics
Supplementary Table 8 - Genes in the "abnormal CNS synaptic transmission" gene-set
Supplementary Table 9 - Genes in the "antigen processing and presentation of peptide antigen via MHC class 1" gene-set
Supplementary Table 1 - TWAS summary statistics (significant genes highlighted in bold)
Gene	HGNC Symbol Gene ID
Chr	Chromosome
Gene.Start	Gene start position (bp)
Gene.End	Gene end position (bp)
HSQ	Heritability of the gene
BEST.GWAS.ID	rsID of the most significant GWAS SNP in locus
BEST.GWAS.Z	Z-score of the most significant GWAS SNP in locus
EQTL.ID	rsID of the best eQTL in the locus
EQTL.R2	cross-validation R2 of the best eQTL in the locus
EQTL.Z	Z-score of the best eQTL in the locus
EQTL.GWAS.Z	GWAS Z-score for this eQTL
NSNP	Number of SNPs in the locus
NWGT	Number of SNPs in the best perfmroming model
MODEL	Best performing model
MODELCV.R2	cross-validation R2 of the best performing model
MODELCV.PV	cross-validation P-value of the best performing model
TWAS.Z	TWAS Z-Score
TWAS.P	TWAS P-value
Previously.Reported	Whether a gene has been previously reported in the TWAS literature, with PubMed ID and tissue in parenthesis
Supplementary Table 2 - TWAS significant genes collapsed into loci (multi-gene loci highlighted in bold)
Locus	Locus number
Gene(s)	HGNC Symbol Gene IDs of genes in locus
Chr	Chromosome
Locus.start	Locus start position (bp)
Locus.end	Locus end position (bp)
Locus.size	Size of locus (bp)
Supplementary Table 3 - Conditional analysis of multi-gene loci (conditionally independent genes highlighted in bold)
Locus	Locus number
Genes in locus	HGNC Symbol Gene IDs of genes in locus
Gene	HGNC Symbol Gene IDs of gene being tested
TWAS.Z	TWAS Z-score
TWAS.P	TWAS P-value
Cond.B	Conditional beta
Cond.SE	Conditional standard error
Cond.Z	Conditional Z-score
Cond.P	Conditional P-value
Supplementary Table 4 - Effect sizes for novel TWAS genes in PsychENCODE SMR analysis, PMID:30535856
Gene	HGNC Symbol Gene ID
Chr	Chromosome
Gene.Start	Gene start position (bp)
Gene.End	Gene end position (bp)
CMC.TWAS.Z	TWAS Z-Score
CMC.TWAS.P	TWAS P-value
PsychENCODE.SMR.B	SMR Beta from PsychENCODE analysis
PsychENCODE.SMR.P	SMR P-value from PsychENCODE analysis
PsychENCODE.SMRmulti.P	SMRmulti P-value from PsychENCODE analysis
Supplementary Table 5 - Mapping TWAS loci to GWAS loci reported by Pardiñas et al, PMID:29483656 (conditionally independent TWAS genes highlighted in bold)
TWAS.locus	TWAS locus number
Gene	HGNC Symbol Gene ID
Chr	Chromosome
Gene.Start	Gene start position (bp)
Gene.Stop	Gene end position (bp)
GWAS.locus	GWAS locus number from PMID:29483656
Locus.start	GWAS locus start position (bp) from PMID:29483656
Locus.stop	GWAS locus end position (bp) from PMID:29483656
Locus.genes	Genes in GWAS locus
Index.SNP	Index SNP in locus from PMID:29483656
Dist.	Distance of TWAS locus from nearest GWAS locus (kb)
GWAS.locus.description	Description of GWAS locus
Supplementary Table 6 - single genes driving locus-wide TWAS signal (novel associations highlighted in bold)
Gene	HGNC Symbol Gene IDs of genes in locus
Chr	Chromosome
Locus.Start	TWAS locus start position (bp)
Locus.End	TWAS locus end position (bp)
TWAS.Z	TWAS Z-score
TWAS.P	TWAS P-value
Top GWAS SNP	Index SNP from GWAS locus
Position	Position of index SNP
GWAS.P	GWAS P-value of index SNP
Cond.P	P-value of index SNP after conditioning on imputed gene expression
Top.cond. SNP	Index SNP after conditioning on imputed gene expression
Position	Position of conditional index SNP
GWAS.P	GWAS P-value of conditional index SNP
Cond.P	Conditional P-value of conditional index SNP
Dist.	Distance of TWAS locus from nearest GWAS locus (kb)
Supplementary Table 7 - Gene-set analysis summary statistics (significant gene-sets are highlighted in bold)
Gene.set	Name of gene-set
Estimate	Beta
SE	Standard error
T	T-statistics
N_Mem_Avail	Number of cis-heritable genes in gene-set used in analysis
N_Mem	Total number of genes in gene-set
P	P-value
P.CORR	Corrected P-value (FDR 0.05)
Supplementary Table 8 - Genes in the "abnormal CNS synaptic transmission" gene-set (TWAS-significant genes are highlighted in bold)
Gene	HGNC Symbol Gene ID
Chr	Chromosome
Gene.Start	Gene start position (bp)
Gene.Stop	Gene end position (bp)
TWAS.Z	TWAS Z-Score
TWAS.P	TWAS P-value
GSEA.Z	Gene-Set Enrichment Analysis Z-Score
TWAS.Z.PsychENCODE	TWAS Z-Score from Gandal et al PsychENCODE study
Pvalue.PsychENCODE	TWAS P-value from Gandal et al PsychENCODE study
SMR.B.PsychENCODE	SMR beta from Gandal et al PsychENCODE study
Pvalue.PsychENCODE.SMR	SMR P-value from Gandal et al PsychENCODE study
congruence	Congruence of direction of effect between TWAS.Z, TWAS.Z.PsychENCODE and SMR.B.PsychENCODE. Missing data is indicated by "0".
Supplementary Table 9 - Genes in the "antigen processing and presentation of peptide antigen via MHC class 1" gene-set (TWAS-significant genes are highlighted in bold)
Gene	HGNC Symbol Gene ID
Chr	Chromosome
Gene.Start	Gene start position (bp)
Gene.Stop	Gene end position (bp)
TWAS.Z	TWAS Z-Score
TWAS.P	TWAS P-value
GSEA.Z	Gene-Set Enrichment Analysis Z-Score
TWAS.Z.PsychENCODE	TWAS Z-Score from Gandal et al PsychENCODE study
Pvalue.PsychENCODE	TWAS P-value from Gandal et al PsychENCODE study
SMR.B.PsychENCODE	SMR beta from Gandal et al PsychENCODE study
Pvalue.PsychENCODE.SMR	SMR P-value from Gandal et al PsychENCODE study
congruence	Congruence of direction of effect between TWAS.Z, TWAS.Z.PsychENCODE and SMR.B.PsychENCODE. Missing data is indicated by "0".

## Sheet: ST1
Gene	Chr	Gene.Start	Gene.End	HSQ	BEST.GWAS.ID	BEST.GWAS.Z	EQTL.ID	EQTL.R2	EQTL.Z	EQTL.GWAS.Z	NSNP	NWGT	MODEL	MODELCV.R2	MODELCV.PV	TWAS.Z	TWAS.P	Previously.Reported
C2orf47	2	200820039	200828847	0.0459	rs769949	8.12	rs769949	0.016222	-4.9	8.123	361	361	blup	0.015782	0.00431	-9.12099	7.44e-20	PMID:30535856 (Brain); PMID:29632383 (DLPFC)
NAGA	22	42454337	42466846	0.0949	rs134873	7.22	rs133367	0.08789	-8.2	-5.729	336	336	blup	0.13094	1.19e-15	7.19	6.33e-13	PMID:30535856 (Brain); PMID:29483656, PMID:29632383, PMID:28238358 (DLPFC); PMID:29739930 (Cerebellum, Cortex, Frontal_cortex_BA9, Hippocampus, Nucleus_accumbens_basal_ganglia, Putamen_basal_ganglia); PMID:30911161 (Cerebellum)
SF3B1	2	198256697	198299771	0.0557	rs699319	7.11	rs3792159	0.07108	6.66	6.969	346	10	enet	0.074026	2.46e-09	7.00911	2.4e-12	PMID:30535856 (Brain); PMID:30911161, PMID:29483656, PMID:29632383, PMID:28238358 (DLPFC); PMID:29739930 (Caudate_basal_ganglia)
FURIN	15	91411884	91426687	0.122	rs17514846	-7	rs4702	0.13511	-8.04	6.991	488	2	lasso	0.13091	1.2e-15	-6.9604	3.39e-12	PMID:30535856 (Brain); PMID:30911161, PMID:29632383 (DLPFC)
PCCB	3	135969166	136056737	0.0906	rs7432375	-6.93	rs940174	0.187021	9.42	-6.858	307	7	lasso	0.18203	1.22e-21	-6.89489	5.39e-12	PMID:30535856 (Brain); PMID:30911161, PMID:29483656, PMID:29632383, PMID:28238358 (DLPFC)
CEP170	1	243287729	243418708	0.0465	rs14403	-6.38	rs2024145	0.0211	-4.43	-2.515	378	378	bslmm	0.028253	0.000195	6.58637	4.51e-11	PMID:29632383 (DLPFC)
GATAD2A	19	19496641	19619741	0.1288	rs4808203	6.85	rs10422819	0.297	-11.67	6.763	388	7	lasso	0.28836	2.42e-35	-6.48844	8.67e-11	PMID:30535856 (Brain); PMID:30911161, PMID:29483656, PMID:29632383, PMID:28238358 (DLPFC)
FAM109B	22	42470254	42475442	0.0559	rs134873	7.22	rs133367	0.0177	-5.02	-5.729	337	337	blup	0.03218	7.43e-05	6.39	1.61e-10	PMID:30535856 (Brain); PMID:29632383 (DLPFC); PMID:29739930 (Cortex)
THOC7	3	63819545	63849597	0.1048	rs704367	6.32	rs832187	0.09758	-6.78	6.235	620	5	lasso	0.06439	2.7e-08	-6.36826	1.91e-10	PMID:30535856 (Brain); PMID:29483656 (DLPFC); PMID:30911161 (Cerebellum)
MPHOSPH9	12	123640945	123717658	0.0492	rs4460848	8.04	rs7296418	0.016112	-4.21	6.458	358	358	bslmm	0.01781	0.00259	-6.12515	9.06e-10	PMID:30535856 (Brain); PMID:29632383 (DLPFC)
CNTN4	3	2140549	3099645	0.1492	rs17194490	6.97	rs2174019	0.027566	5.31	4.455	1475	34	enet	0.0528	4.71e-07	6.02873	1.65e-09	PMID:29483656 (DLPFC)
EMB	5	49692030	49737234	0.2589	rs1423645	5.54	rs1328254	0.269	11.58	5.015	183	183	blup	0.293	5.53e-36	5.82126	5.84e-09	PMID:30535856 (Brain); PMID:29483656, PMID:29632383, PMID:28238358 (DLPFC)
SNAP91	6	84262604	84419127	0.0925	rs217287	-7.14	rs12193281	0.0522	6.12	3.698	353	3	lasso	0.075782	1.59e-09	5.7591	8.45e-09	PMID:30535856 (Brain); PMID:29483656, PMID:29632383 (DLPFC)
TYW5	2	200793633	200820459	0.0795	rs769949	8.12	rs281767	0.140434	-8.11	5.544	363	8	lasso	0.128661	2.17e-15	-5.7276	1.02e-08	PMID:30535856 (Brain); PMID:30911161 (Putamen_basal_ganglia)
NEURL	10	105253734	105352309	0.0465	rs12413046	-8.51	rs729211	-0.00213	-3.55	4.086	417	417	blup	0.02257	0.000793	-5.68472	1.31e-08
SDCCAG8	1	243419306	243663393	0.1259	rs14403	-6.38	rs2636320	0.105	-7.21	-4.636	359	32	enet	0.107235	5.59e-13	5.68354	1.32e-08	PMID:30535856 (Brain); PMID:28238358 (DLPFC), PMID:30911161 (Cortex)
SETD8	12	123868703	123893900	0.037	rs4460848	8.04	rs28533432	0.013818	-4.62	5.998	352	352	blup	0.01754	0.00277	-5.65367	1.57e-08	PMID:30535856 (Brain); PMID:29632383 (DLPFC); PMID:29739930 (Cerebellum)
DDHD2	8	38089008	38120287	0.0441	rs7845911	-6.17	rs2306899	0.040484	5.4	-5.552	286	286	bslmm	0.03751	2.01e-05	-5.52858	3.23e-08	PMID:30535856 (Brain)
TRIM37	17	57059999	57184266	0.0484	rs4968363	-4.57	rs2877926	0.0241	-4.95	-3.744	334	334	blup	0.03765	1.94e-05	5.50613	3.67e-08
MED8	1	43849578	43855483	0.0381	rs11210892	6.74	rs11210892	0.00375	-3.68	6.742	455	455	blup	0.011994	0.0113	-5.50316	3.73e-08	PMID:29632383 (DLPFC)
KCNN3	1	154669941	154842754	0.1216	rs10796933	-4.92	rs7531728	0.0357	-6.05	4.623	477	4	lasso	0.111806	1.73e-13	-5.40277	6.56e-08	PMID:30535856 (Brain)
PPP1R13B	14	104200087	104313927	0.0406	rs8017993	7.45	rs10438243	0.024828	-4.23	5.632	373	14	enet	0.02051	0.00132	-5.4002	6.66e-08	PMID:30535856 (Brain)
XPNPEP3	22	41258260	41363888	0.0553	rs926914	6.17	rs138354	0.0352	-5.57	-4.468	318	4	lasso	0.04423	3.86e-06	5.36	8.21e-08	PMID:30535856 (Brain); PMID:29632383 (DLPFC)
CLCN3	4	170541671	170644338	0.0361	rs10520163	5.55	rs10520163	0.035935	4.81	5.553	378	10	enet	0.025264	0.000407	5.35918	8.36e-08	PMID:30911161, PMID:29483656 (DLPFC)
ALMS1P	2	73872045	73912694	0.1714	rs11899902	5.92	rs11884776	0.215699	10.26	5.439	366	18	enet	0.229436	1.6e-27	5.34563	9.01e-08	PMID:30535856 (Brain); PMID:29632383 (DLPFC)
NEK4	3	52744795	52804965	0.0693	rs1080500	-6.99	rs2083180	0.107689	-7.72	-4.781	423	69	enet	0.11375	1.05e-13	5.34083	9.25e-08	PMID:29632383, PMID:28238358 (DLPFC)
FAM53C	5	137673223	137685418	0.049	rs3849046	-6.16	rs2240330	0.0216	4.07	-3.364	291	291	bslmm	0.0252	0.000409	-5.31935	1.04e-07	PMID:29632383 (DLPFC)
MCHR1	22	41075181	41078818	0.1528	rs926914	6.17	rs133076	0.068992	-7.01	3.904	297	7	lasso	0.14143	7.48e-17	-5.26	1.43e-07	PMID:30535856 (Brain); PMID:29632383, PMID:28238358, (DLPFC)
MED30	8	118532964	118552501	0.101	rs17668001	-5.31	rs17668001	0.093764	6.8	-5.311	454	5	lasso	0.0944	1.47e-11	-5.22569	1.74e-07	PMID:30535856 (Brain)
MAPK11	22	50702141	50708779	0.0542	rs5770755	4.98	rs2076139	0.018952	-4.08	2.303	393	393	bslmm	0.02484	0.000452	-5.19	2.06e-07
WBP2NL	22	42394728	42454460	0.2782	rs134873	7.22	rs1063392	0.251801	11.6	6.141	350	16	enet	0.34576	1.34e-43	5.17	2.4e-07	PMID:29739930 (Anterior_cingulate_cortex_BA24)
TEK	9	27109146	27230172	0.0938	rs41475545	4.86	rs10967719	0.01407	-5	3.216	714	714	blup	0.04694	1.99e-06	-5.1622	2.44e-07	PMID:29632383 (DLPFC)
JKAMP	14	59951160	59972081	0.1161	rs1253107	-5.26	rs17096221	0.036955	5.39	-5.037	465	465	bslmm	0.05312	4.35e-07	-5.1271	2.94e-07	PMID:30535856 (Brain)
CALN1	7	71244475	71912136	0.0492	rs2944829	-5.29	rs2968538	0.021019	-4.58	-5.214	537	4	lasso	0.01233	0.0103	5.12473	2.98e-07	PMID:30535856 (Brain)
ALMS1	2	73612885	73837046	0.0787	rs11899902	5.92	rs11884776	0.02965	5.26	5.439	405	8	lasso	0.067825	1.15e-08	5.10047	3.39e-07	PMID:29483656 (DLPFC)
SLC45A1	1	8384389	8404227	0.0395	rs301798	5.83	rs10399665	0.0518	5.22	-3.567	328	9	enet	0.01927	0.0018	-5.09764	3.44e-07	PMID:29483656, PMID:29632383 (DLPFC)
DOC2A	16	30016834	30024843	0.0829	rs3814881	-7.02	rs8049837	0.013113	4.92	2.166	213	213	bslmm	0.04608	2.45e-06	5.0915	3.55e-07	PMID:29632383 (DLPFC)
NT5C2	10	104847773	104953063	0.0669	rs12413046	-8.51	rs1891292	0.0364	5.06	-4.381	393	5	lasso	0.03708	2.23e-05	-5.08361	3.7e-07	PMID:29632383, PMID:28238358 (DLPFC)
STAT6	12	57489186	57522883	0.1125	rs324015	-6.41	rs12307379	0.083312	6.29	2.978	344	3	lasso	0.11431	9.05e-14	5.05321	4.34e-07
HAPLN4	19	19366451	19384074	0.0722	rs4808203	6.85	rs17216041	0.101	7.25	4.602	360	6	lasso	0.0984	5.33e-12	5.03986	4.66e-07	PMID:30535856 (Brain); PMID:29632383 (DLPFC)
VPS29	12	110929329	110939916	0.045	rs4766428	7.61	rs12313068	0.017073	4.93	-3.737	230	230	blup	0.02001	0.0015	-5.02144	5.13e-07	PMID:30535856 (Brain)
MAU2	19	19431629	19469563	0.0928	rs4808203	6.85	rs1009136	0.0819	-7.2	6.021	369	369	blup	0.10492	1.01e-12	-5.02129	5.13e-07	PMID:30535856 (Brain); PMID:29632383 (DLPFC)
PCDHA2	5	140174443	140391929	0.0413	rs991918	4.89	rs778597	0.0337	5.1	4.612	478	478	blup	0.0338	5.02e-05	5.00054	5.72e-07	PMID:29632383 (DLPFC)
CGREF1	2	27322220	27341995	0.1611	rs4665352	-4.2	rs12474099	-0.002173	-3.2	1.613	320	320	bslmm	0.015937	0.00415	-4.97168	6.64e-07
TOM1L2	17	17746821	17875784	0.1931	rs4925114	5.56	rs9915248	0.239	-10.92	5.068	425	425	bslmm	0.24353	2.45e-29	-4.93329	8.09e-07	PMID:30535856 (Brain)
ELOVL7	5	60047615	60140101	0.0369	rs7701440	7.57	rs7722373	0.0332	-4.81	-4.459	355	355	blup	0.0295	0.000144	4.88032	1.06e-06	PMID:29632383 (DLPFC)
SLC25A17	22	41165638	41215392	0.0316	rs926914	6.17	rs80533	0.010983	-3.95	4.793	301	301	blup	0.01262	0.00961	-4.87	1.09e-06
LOC100505876	2	37423634	37431886	0.0908	rs3770752	-4.43	rs6734118	0.015796	5.09	4.219	508	7	enet	0.044471	3.64e-06	4.87377	1.09e-06	PMID:29632383 (DLPFC)
TSNAXIP1	16	67840976	67861971	0.019	rs1975802	5.51	rs6499143	0.029088	4.08	4.05	225	225	blup	0.01434	0.0062	4.8559	1.2e-06	PMID:30535856 (Brain); PMID:29632383 (DLPFC)
FANCL	2	58386377	58468515	0.0611	rs11682175	6.97	rs11682175	0.008634	-3.97	6.975	387	387	blup	0.029378	0.000148	-4.85618	1.2e-06	PMID:29632383 (DLPFC)
ZSCAN29	15	43650369	43662258	0.2157	rs1079309	-5.03	rs690276	0.281958	11.5	-4.765	272	13	lasso	0.27156	4.74e-33	-4.8529	1.22e-06
CORO7	16	4404542	4466962	0.0796	rs2270366	5.36	rs6500596	0.076928	-6.5	4.856	440	2	lasso	0.06249	4.31e-08	-4.8437	1.27e-06	PMID:29632383, PMID:28238358 (DLPFC)
DCC	18	49866541	51062273	0.1529	rs4632195	5.19	rs6508210	0.040061	-5.22	-4.861	969	969	blup	0.09107	3.42e-11	4.83278	1.35e-06	PMID:30535856 (Brain)
SLCO4C1	5	101569691	101632253	0.2461	rs2060833	4.92	rs1502844	0.277	-11.66	4.841	366	41	enet	0.304	1.83e-37	-4.82267	1.42e-06	PMID:30535856 (Brain)
ELAC2	17	12894928	12921381	0.3114	rs2051975	4.82	rs1044569	0.306	-11.79	-4.653	572	572	bslmm	0.30673	6.53e-38	4.81719	1.46e-06	PMID:30535856 (Brain)
NDUFA2	5	140024947	140027370	0.0175	rs991918	4.89	rs12659980	0.00761	-3.56	4.641	343	343	bslmm	0.0134	0.00781	-4.80687	1.53e-06	PMID:29632383 (DLPFC)
NAT8	2	73867849	73869537	0.0876	rs11899902	5.92	rs6706409	0.125165	8.09	4.857	348	348	blup	0.133335	6.36e-16	4.78913	1.68e-06	PMID:30535856 (Brain)
LRP8	1	53708040	53793821	0.1028	rs17785382	-4.85	rs1799821	0.0299	4.89	3.713	505	505	bslmm	0.040509	9.62e-06	4.76101	1.93e-06	PMID:30535856 (Brain)
PTBP2	1	97187174	97280605	0.0806	rs11165690	4.92	rs17525106	0.0627	5.96	3.216	487	10	lasso	0.080749	4.59e-10	4.75247	2.01e-06
TMEM110	3	52870771	52931597	0.0739	rs1080500	-6.99	rs9876403	0.071347	5.93	-4.854	400	4	lasso	0.06885	8.92e-09	-4.74138	2.12e-06	PMID:29632383 (DLPFC)
AS3MT	10	104629209	104661655	0.1658	rs12413046	-8.51	rs4919690	0.16	-8.57	-3.775	353	9	lasso	0.15199	4.46e-18	4.74035	2.13e-06	PMID:30535856 (Brain); PMID:30911161 (Frontal_cortex); PMID:29739930 (Cerebellar_hemisphere, Cerebellum, Hippocampus, Hypothalamus)
ATP2A2	12	110719031	110788897	0.0301	rs4766428	7.61	rs28569834	0.018638	3.67	-4.754	254	4	lasso	0.01529	0.00488	-4.72916	2.25e-06
NDUFAF2	5	60240955	60448864	0.087	rs7701440	7.57	rs4647128	0.0291	-4.75	-0.399	396	17	enet	0.0545	3.11e-07	4.72059	2.35e-06	PMID:29632383 (DLPFC)
GLT8D1	3	52728503	52740048	0.0654	rs1080500	-6.99	rs13079063	0.098217	7.04	-4.699	390	1	lasso	0.0894	5.21e-11	-4.699	2.61e-06	PMID:29632383, PMID:28238358 (DLPFC)
CYB5D2	17	4046461	4060995	0.0581	rs3760471	4.78	rs8067594	0.00202	4.25	1.747	467	467	blup	0.02707	0.000261	4.69244	2.7e-06
DHX35	20	37590980	37668366	0.1901	rs6065094	-8.33	rs16987712	0.193072	-9.77	-4.424	453	9	lasso	0.202559	3.82e-24	4.67567	2.93e-06	PMID:30535856 (Brain)
DNAJC11	1	6694227	6761966	0.0345	rs200448	-5.44	rs35070405	0.0303	4.49	-3.216	458	5	lasso	0.035687	3.14e-05	-4.6729	2.97e-06	PMID:30535856 (Brain)
FAM83H	8	144806102	144815914	0.2968	rs7465067	4.92	rs13277214	0.130828	8.39	4.546	321	25	enet	0.28203	1.79e-34	4.672	2.98e-06
DNAJA3	16	4475805	4506775	0.2336	rs2270366	5.36	rs4786494	0.293417	11.55	4.581	445	3	lasso	0.29047	1.24e-35	4.6701	3.01e-06	PMID:30535856 (Brain)
STAR	8	38000217	38008600	0.0511	rs7845911	-6.17	rs2932005	0.002709	4.45	-4.801	247	247	blup	0.02096	0.00118	-4.63889	3.5e-06
PCDHA7	5	140213968	140391929	0.1275	rs991918	4.89	rs12659980	0.142	8.74	4.641	464	8	lasso	0.143	5.08e-17	4.63599	3.55e-06	PMID:30535856 (Brain)
ITIH4	3	52847005	52864717	0.2236	rs1080500	-6.99	rs13083728	0.206858	9.82	-5.57	398	8	lasso	0.20848	7.03e-25	-4.62142	3.81e-06	PMID:29739930 (Anterior_cingulate_cortex_BA24, Hippocampus, Hypothalamus, Putamen_basal_ganglia)
PCDHAC1	5	140306301	140391929	0.039	rs991918	4.89	rs753279	-0.00196	-3.4	-3.546	442	442	bslmm	0.0142	0.00643	4.61913	3.85e-06
CMAHP	6	25093741	25166793	0.253	rs9295661	-9.54	rs302989	0.206	10.23	-3.361	658	21	enet	0.243286	2.63e-29	-4.6063	4.1e-06	PMID:30535856 (Brain)
JRK	8	143738873	143751401	0.3225	rs4129585	8.58	rs4327844	0.315179	12.01	4.755	418	418	bslmm	0.31907	1.12e-39	4.59168	4.4e-06	PMID:30535856 (Brain); PMID:30911161 (DLPFC)
COG8	16	69362523	69373526	0.0909	rs8049057	5.07	rs1048818	0.131683	8.48	4.618	306	5	lasso	0.14175	6.87e-17	4.5892	4.45e-06	PMID:30535856 (Brain)
PDF	16	69362523	69364498	0.0457	rs8049057	5.07	rs1048818	0.063047	-5.67	4.618	302	2	lasso	0.04839	1.39e-06	-4.586	4.52e-06	PMID:30535856 (Brain)
MAPK3	16	30125425	30134630	0.1263	rs3814881	-7.02	rs11865086	0.112039	7.28	4.275	230	24	enet	0.10871	3.82e-13	4.557	5.19e-06	PMID:30535856 (Brain); PMID:29632383, PMID:28238358 (DLPFC)
PXDNL	8	52232136	52722005	0.0533	rs12674620	4.95	rs7008730	-0.000193	3.73	2.025	586	586	blup	0.01515	0.00506	4.5535	5.28e-06
TMEM81	1	205052256	205053588	0.0655	rs2242000	4.68	rs10900456	0.0407	4.72	4.349	598	5	lasso	0.032777	6.41e-05	4.54864	5.4e-06	PMID:29632383 (DLPFC)
CUL9	6	43149921	43192325	0.1512	rs6938026	-4.98	rs6924555	0.121	-8.17	-4.292	386	386	bslmm	0.136048	3.11e-16	4.5446	5.5e-06
CPEB1	15	83211950	83316728	0.0768	rs783540	6.14	rs6603030	0.030447	5.76	-3.011	212	212	blup	0.06392	3.03e-08	-4.5333	5.81e-06
SATB2	2	200134222	200335989	0.0344	rs769949	8.12	rs10931872	0.000751	3.43	-1.252	298	4	lasso	0.009052	0.0241	-4.50805	6.54e-06
FAM114A2	5	153371268	153418497	0.2791	rs7727515	-5.67	rs920309	0.393	-13.46	4.444	582	9	lasso	0.408	1.81e-53	-4.50813	6.54e-06	PMID:30535856 (Brain)
REXO1	19	1815244	1848452	0.0708	rs2523178	-4.5	rs11084914	0.00723	-4.02	-1.992	391	391	bslmm	0.01049	0.0166	4.50522	6.63e-06	PMID:29632383 (DLPFC)
GABRA2	4	46251580	46392056	0.0517	rs279841	-4.11	rs9291283	0.025914	-4.52	-2.59	283	283	bslmm	0.021086	0.00114	4.50055	6.78e-06
CRELD2	22	50312282	50321186	0.0299	rs5770755	4.98	rs910799	0.00931	3.85	4.675	427	5	lasso	0.01729	0.00295	4.49	7.19e-06
NDFIP2	13	80055258	80130212	0.0493	rs3742119	-5.6	rs9593396	0.020112	4.73	-5.479	404	404	bslmm	0.009165	0.0234	-4.44909	8.62e-06	PMID:30535856 (Brain)
RASA3	13	114747193	114898095	0.0501	rs3812831	-5.14	rs1320468	0.014048	-4.53	-2.863	264	5	lasso	0.040114	1.06e-05	4.44251	8.89e-06
GIGYF1	7	100277129	100286870	0.0766	rs1734907	5.35	rs221797	0.009915	4.37	4.527	295	295	blup	0.05941	9.23e-08	4.39719	1.1e-05
C5orf63	5	126378249	126409184	0.1229	rs12657369	-4.52	rs10071669	0.116	-7.79	-4.16	377	14	enet	0.151	5.88e-18	4.36236	1.29e-05
ASAP1	8	131064350	131455906	0.1048	rs4733781	-5.15	rs6470816	0.080789	6.92	-3.394	721	5	lasso	0.0896	4.96e-11	-4.36115	1.29e-05
PSMA4	15	78832746	78841563	0.0755	rs8042374	-6.95	rs9788682	0.057954	-5.67	-5.541	426	5	lasso	0.06981	7.03e-09	4.3607	1.3e-05
ZMAT2	5	140080031	140086239	0.059	rs991918	4.89	rs801183	0.0962	6.73	4.576	360	360	blup	0.0945	1.44e-11	4.36063	1.3e-05
USMG5	10	105148808	105156270	0.0275	rs12413046	-8.51	rs2271751	0.0085	-4	-3	352	352	bslmm	0.00483	0.0747	4.35403	1.34e-05
SEPT10	2			0.1634	rs28369323	-5.05	rs6723295	0.171125	-9.17	-4.004	236	5	lasso	0.207599	9.05e-25	4.3369	1.45e-05
VPS4A	16	69345286	69358946	0.074	rs8049057	5.07	rs3817030	0.117179	7.96	3.981	309	8	enet	0.12835	2.35e-15	4.3303	1.49e-05
LOC388152	15	84867599	84898920	0.1421	rs1051168	-5.98	rs11635505	0.135927	-8.17	-5.514	264	20	enet	0.1842	6.7e-22	4.3229	1.54e-05
STRC	15	43891760	43910998	0.2152	rs1079309	-5.03	rs6493090	0.179654	9.49	-3.561	263	6	lasso	0.19749	1.61e-23	-4.3101	1.63e-05
RNASEH2C	11	65485143	65488409	0.1263	rs1784223	5.52	rs3372	0.099333	-6.91	4.492	325	14	enet	0.09928	4.27e-12	-4.29317	1.76e-05
NIP7	16	69373414	69377013	0.0426	rs8049057	5.07	rs1048818	0.035986	-4.56	4.618	306	3	lasso	0.05057	8.15e-07	-4.2634	2.01e-05
DRG2	17	17991180	18011299	0.0882	rs4925114	5.56	rs854814	0.0723	6.46	4.904	315	315	bslmm	0.09029	4.16e-11	4.25698	2.07e-05
SP3	2	174771186	174830430	0.0615	rs17320820	-5.3	rs13002825	0.034303	4.31	-3.968	454	454	blup	0.027477	0.000236	-4.25771	2.07e-05
OLA1	2	174937174	175113365	0.2192	rs17320820	-5.3	rs6737629	0.237046	10.43	3.467	485	22	enet	0.250681	2.85e-30	4.24553	2.18e-05
ALG12	22	50296853	50312106	0.0392	rs5770755	4.98	rs138850	0.028235	4.62	4.829	445	2	lasso	0.02273	0.000761	4.24	2.24e-05
EIF5	14	103800338	103811361	0.0709	rs8017993	7.45	rs2281824	0.036581	-5.09	-4.376	355	7	lasso	0.0311	9.68e-05	4.2353	2.28e-05
LY6H	8	144239330	144242053	0.0891	rs750530	5.09	rs7835528	0.053879	-5.93	-4.183	419	2	lasso	0.05773	1.4e-07	4.23252	2.31e-05
PCDHA8	5	140220906	140391929	0.1361	rs991918	4.89	rs10038174	0.124	8.16	4.645	460	460	blup	0.151	6.57e-18	4.22001	2.44e-05
MAN2A1	5	109025155	109203429	0.1307	rs4388249	4.97	rs2301004	0.0881	-7.04	-2.989	491	8	lasso	0.141	9.28e-17	4.18089	2.9e-05
RAD51C	17	56769962	56811692	0.2278	rs12946522	4.55	rs7224276	0.367	-13.12	4.304	317	317	bslmm	0.38749	4.59e-50	-4.17791	2.94e-05
PPM1G	2	27604065	27632550	0.0266	rs4233716	-5.04	rs11887784	0.012174	4.23	3.264	305	305	bslmm	0.004283	0.0871	4.16246	3.15e-05
TFAP4	16	4307186	4323001	0.0466	rs2270366	5.36	rs4786548	0.017553	3.92	3.644	384	384	bslmm	0.01391	0.00692	4.1512	3.31e-05
SNX19	11	130745765	130786382	0.2069	rs1433980	-6.69	rs3751039	0.209426	-9.78	-4.958	650	6	lasso	0.21666	6.67e-26	4.15022	3.32e-05
CNPPD1	2	220036618	220042732	0.0495	rs1043160	4.37	rs13404754	0.05824	-5.39	4.08	366	7	lasso	0.043368	4.77e-06	-4.14649	3.38e-05
ANAPC7	12	110810704	110841535	0.0861	rs4766428	7.61	rs7296679	0.015692	4	-5.564	232	232	blup	0.04487	3.3e-06	-4.14341	3.42e-05
EIF4EBP1	8	37888019	37917883	0.0283	rs7845911	-6.17	rs28377666	0.000201	-3.31	0.814	227	227	bslmm	0.01036	0.0172	4.12123	3.77e-05
METTL21A	2	208446076	208489973	0.1844	rs2551971	4.17	rs2952769	0.202967	-10.11	4.072	437	7	lasso	0.212873	1.99e-25	-4.0917	4.28e-05
REEP2	5	137774689	137782658	0.059	rs3849046	-6.16	rs2269947	0.0475	-5.04	-3.076	296	5	lasso	0.0473	1.83e-06	4.08756	4.36e-05
PPP1CB	2	28974611	29025806	0.1245	rs7601413	4.56	rs9309664	0.075153	-7.04	-2.706	574	574	blup	0.100339	3.26e-12	4.08602	4.39e-05
ANKRD45	1	173577474	173639001	0.1136	rs10798302	-4.91	rs12561796	0.108	-7.12	-4.779	303	303	bslmm	0.115039	7.5e-14	4.07882	4.53e-05
PCDHB5	5	140514799	140517704	0.1296	rs991918	4.89	rs12654953	0.0409	5.58	-3.675	437	10	enet	0.0497	1.01e-06	-4.07807	4.54e-05
SKA2	17	57187307	57232800	0.0643	rs4968363	-4.57	rs6503892	0.0986	-7.28	-4.091	307	5	lasso	0.10677	6.3e-13	4.07304	4.64e-05
TPRKB	2	73956956	73964517	0.0663	rs11899902	5.92	rs6546824	0.089631	-7.56	5.026	350	3	lasso	0.105068	9.74e-13	-4.06036	4.9e-05
ELOVL1	1	43829067	43833745	0.0356	rs11210892	6.74	rs1199039	0.013	-4.4	-2.968	450	11	enet	0.014295	0.00627	4.05889	4.93e-05
ZNF738	19	21541734	21571384	0.2445	rs488125	-4.26	rs7247411	0.257	-11.14	-3.195	291	11	lasso	0.3007	4.62e-37	4.05726	4.97e-05
RABEP1	17	5185557	5289132	0.0932	rs8072032	-4.21	rs8073133	0.00674	4.64	-1.614	567	23	enet	0.04102	8.49e-06	-4.01546	5.93e-05
AP3B2	15	83328032	83378635	0.1564	rs783540	6.14	rs8040488	0.096411	6.93	-3.913	236	236	bslmm	0.09297	2.11e-11	-4.01	6.07e-05
LOC284023	17	7816639	7819265	0.1006	rs9902772	-4.14	rs9902772	0.0724	5.92	-4.138	506	506	bslmm	0.06811	1.07e-08	-4.00986	6.08e-05
LOC100507140	2	201577027	201599900	0.1228	rs11688415	7.74	rs11686992	0.012268	-5.2	0.218	485	485	blup	0.036618	2.5e-05	-3.98242	6.82e-05
RPL12	9	130209952	130213711	0.2777	rs11790388	4.65	rs2244468	0.257797	-10.84	-3.156	364	11	lasso	0.30796	4.36e-38	3.9438	8.02e-05
PCDHB13	5	140593508	140596993	0.0633	rs991918	4.89	rs246690	0.00794	4.74	2.549	452	452	blup	0.0151	0.00517	3.94164	8.09e-05
MYO19	17	34851598	34891305	0.0515	rs4796221	4.36	rs4796223	0.0543	-5.64	3.901	348	2	lasso	0.05045	8.38e-07	-3.93014	8.49e-05
SNX11	17	46184910	46200105	0.0383	rs1468270	-4.28	rs11079808	0.0363	-4.31	-3.927	458	5	lasso	0.02549	0.000385	3.92697	8.6e-05
BTBD7	14	93703895	93799385	0.0439	rs17129021	4.29	rs11626499	0.044989	-5.13	3.725	450	2	lasso	0.02866	0.000176	-3.9267	8.61e-05
TTLL1	22	43435522	43485434	0.1277	rs13057591	3.72	rs1052160	0.084517	7.42	3.264	563	3	lasso	0.11635	5.35e-14	3.92	8.68e-05
CREB1	2	208394615	208470284	0.0712	rs2551971	4.17	rs2709370	0.066007	-6.13	3.848	444	9	lasso	0.054335	3.22e-07	-3.91899	8.89e-05
SFMBT1	3	52937582	53080089	0.1305	rs1080500	-6.99	rs2581801	0.099446	7.39	-4.732	425	23	enet	0.11713	4.37e-14	-3.91671	8.98e-05
LRGUK	7	133812104	133948933	0.3883	rs12533206	3.44	rs1986692	0.218291	-10.14	-3.195	508	508	bslmm	0.28124	2.3e-34	3.91272	9.13e-05
FAM83D	20	37554954	37581703	0.0889	rs6065094	-8.33	rs16987715	0.085239	-6.89	-3.654	426	5	lasso	0.083039	2.58e-10	3.9111	9.19e-05
SNRNP40	1	31732414	31769644	0.0492	rs3795432	4.21	rs6694857	0.00436	-4.17	2.878	431	431	blup	0.027638	0.000227	-3.91013	9.22e-05
TRMT61B	2	29072687	29093175	0.2597	rs7601413	4.56	rs4233729	0.352425	12.67	-3.881	599	4	lasso	0.346098	1.19e-43	-3.89306	9.9e-05
GALNT10	5	153570294	153800543	0.0801	rs6580052	5.18	rs6860445	0.0123	-4.72	-3.138	568	568	blup	0.0383	1.64e-05	3.88548	0.000102
AKAP10	17	19807764	19881169	0.0399	rs7218708	-4.7	rs7207625	0.0295	-4.36	-3.879	291	1	lasso	0.0283	0.000192	3.879	0.000105
SUPT7L	2	27873678	27886449	0.0297	rs4233716	-5.04	rs2178197	0.018623	4.07	-2.911	303	303	blup	0.020127	0.00145	-3.86726	0.00011
RNF180	5	63461670	63668696	0.0308	rs4643896	-4.62	rs6449702	0.0189	-4.49	-3.498	354	354	bslmm	0.0152	0.00505	3.85815	0.000114
SLC9B1	4	103806204	103940896	0.1324	rs13116385	5.82	rs7698608	0.229018	-10.34	4.559	365	24	enet	0.24156	4.41e-29	-3.85646	0.000115
PAK6	15	40509628	40569688	0.1631	rs3784397	4.73	rs7183540	0.018445	4.73	-3.895	435	435	bslmm	0.05349	3.97e-07	-3.8494	0.000118
TSHR	14	81421868	81612646	0.1079	rs12880551	4.54	rs2288499	0.102116	-7.1	3.696	487	3	lasso	0.09616	9.43e-12	-3.8433	0.000121
BTBD1	15	83685180	83736106	0.0653	rs783540	6.14	rs7162082	0.008352	4.6	2.265	356	356	bslmm	0.03831	1.65e-05	3.8415	0.000122
ATP5G1	17	46970147	46973232	0.072	rs8078510	-4.37	rs8078510	0.0515	-5.79	-4.369	392	3	lasso	0.06213	4.72e-08	3.82822	0.000129
SNF8	17	47007458	47022154	0.0787	rs8078510	-4.37	rs11869991	0.0717	-6.28	-3.902	405	5	lasso	0.07791	9.33e-10	3.80778	0.00014
VPS39	15	42450898	42500502	0.0551	rs622442	3.87	rs7183546	0.068789	6.29	3.777	427	13	enet	0.05736	1.53e-07	3.7969	0.000146
ZNF493	19	21579920	21610296	0.0369	rs488125	-4.26	rs7258086	0.0257	-4.82	-3.477	297	2	lasso	0.02711	0.000258	3.79522	0.000148
C10orf32	10	104613966	104624718	0.4263	rs12413046	-8.51	rs9527	0.542	-15.67	-3.602	348	348	bslmm	0.54124	2.23e-78	3.78733	0.000152
CPT1C	19	50194364	50216988	0.304	rs2304204	-6.59	rs12981033	0.199	-9.55	-2.376	325	4	lasso	0.2148	1.14e-25	3.78278	0.000155
TTC14	3	180319917	180335616	0.1763	rs1805579	-6.88	rs9290705	0.165668	9.46	-3.264	236	9	lasso	0.19299	5.73e-23	-3.7749	0.00016
DARS2	1	173793796	173827682	0.2372	rs10798302	-4.91	rs2144708	0.19	-9.49	-3.927	288	7	lasso	0.181114	1.58e-21	3.76705	0.000165
ACVR2B	3	38495789	38534633	0.0759	rs6771881	-4.22	rs1858740	0.078813	-6.68	-4.209	461	15	enet	0.08699	9.58e-11	3.76749	0.000165
PABPC1L	20	43538702	43567962	0.1669	rs13043430	-4.57	rs6031849	0.154746	-8.58	-3.761	419	1	lasso	0.1498	8.03e-18	3.761	0.000169
KCNJ11	11	17406795	17410878	0.036	rs4356203	4.99	rs5215	0.030837	4.53	-3.362	520	3	lasso	0.0271	0.000259	-3.75872	0.000171
TCAP	17	37821598	37822807	0.0593	rs8069451	4.33	rs755500	-0.000637	3.79	4.132	332	332	blup	0.01318	0.00833	3.75571	0.000173
CUL7	6	43005354	43021683	0.0618	rs6938026	-4.98	rs2273918	0.0528	-5	-3.718	377	2	lasso	0.0415	7.54e-06	3.7524	0.000175
UBE2G1	17	4172511	4269969	0.079	rs3760471	4.78	rs12950048	0.103	-7.14	3.97	500	8	lasso	0.09533	1.16e-11	-3.74117	0.000183
C2CD3	11	73745479	73882064	0.0384	rs539343	-4.08	rs624049	0.03928	4.41	-3.737	445	3	lasso	0.03183	8.08e-05	-3.73674	0.000186
DUS2L	16	68056846	68113226	0.0601	rs1975802	5.51	rs9928605	0.033115	5.64	2.82	265	265	blup	0.06307	3.74e-08	3.7293	0.000192
RMI1	9	86595636	86618987	0.0651	rs13290882	4.1	rs3180887	0.056479	-5.57	3.778	521	3	lasso	0.05769	1.41e-07	-3.7289	0.000192
ZSCAN2	15	85144248	85166947	0.0292	rs1051168	-5.98	rs2292462	0.023856	-4.74	-3.483	379	5	enet	0.02177	0.000966	3.7262	0.000194
INA	10	105036919	105050108	0.2066	rs12413046	-8.51	rs4293062	0.306	11.79	-3.595	363	2	lasso	0.29947	6.87e-37	-3.72107	0.000198
DIP2B	12	50898767	51142450	0.1073	rs7136648	4.21	rs2251603	0.098604	7.65	3.678	398	16	enet	0.12791	2.64e-15	3.71597	0.000202
CREB3L4	1	153940314	153946840	0.0435	rs2252508	4.55	rs10908578	0.0128	4.61	3.952	335	335	blup	0.040746	9.07e-06	3.71686	0.000202
RWDD2B	21	30378079	30391685	0.5389	rs2243521	3.69	rs7280043	0.65279	17.17	3.291	434	10	lasso	0.698312	2.17e-119	3.712	0.000206
PCDHA10	5	140235633	140391929	0.6329	rs991918	4.89	rs1119032	0.34	-12.52	-2.473	455	13	lasso	0.55	3.49e-80	3.70086	0.000215
LIME1	20	62367052	62370460	0.0437	rs427230	4.43	rs2253823	0.002932	-4.01	2.706	439	439	bslmm	0.00785	0.0331	-3.69661	0.000218
IK	5	140027383	140042065	0.0272	rs991918	4.89	rs811382	0.0207	4.38	1.768	351	6	lasso	0.0331	5.98e-05	3.68586	0.000228
MGAT3	22	39853324	39888199	0.0375	rs5750857	6.95	rs1557541	-0.002143	-3.72	4.125	392	392	blup	0.00162	0.189	-3.68	0.000234
C6orf106	6	34555065	34664625	0.2934	rs206937	3.42	rs2814985	0.209	9.93	2.678	382	382	bslmm	0.232301	6.89e-28	3.6765	0.000236
OPCML	11	132284874	133402403	0.094	rs11223651	-7.49	rs3019862	-0.002217	3.45	-0.832	1387	1387	blup	0.01564	0.00447	-3.65965	0.000253
RILPL1	12	123955908	124018265	0.0327	rs4460848	8.04	rs1727302	0.000811	3.76	7.933	379	379	blup	0.01988	0.00155	3.65609	0.000256
ZNF484	9	95607312	95640320	0.4123	rs7868874	4.82	rs7859380	0.346442	-12.59	-3.264	433	9	lasso	0.35683	2.84e-45	3.6528	0.000259
RAB2A	8	61429468	61536203	0.0501	rs595819	5.56	rs17814894	0.016808	4.67	3.708	454	454	bslmm	0.01944	0.00173	3.6474	0.000265
TSPAN15	10	71211225	71267423	0.0879	rs2491015	-4.24	rs972570	0.0147	4.63	-2.151	746	746	bslmm	0.04165	7.27e-06	-3.64626	0.000266
CTSS	1	150702671	150738433	0.0402	rs11548267	-5.06	rs955955	0.00846	-4.19	-4.465	313	313	bslmm	0.024015	0.000554	3.6461	0.000266
VPS37A	8	17104400	17155533	0.1258	rs7845103	4.83	rs2959612	0.071795	-7.13	3.574	773	9	lasso	0.10517	9.49e-13	-3.64507	0.000267
SNX32	11	65601409	65621172	0.4579	rs1784223	5.52	rs2231884	0.363182	13.12	3.457	356	8	lasso	0.38992	1.87e-50	3.63942	0.000273
CD46	1	207925382	207968861	0.1376	rs10863593	-5.14	rs2724384	0.16	-8.94	-3.664	499	499	bslmm	0.161516	3.41e-19	3.6359	0.000277
B4GALNT1	12	58019677	58027022	0.093	rs12814239	-5.12	rs774899	0.061068	5.92	2.264	334	17	enet	0.05205	5.66e-07	3.6329	0.00028
ARHGAP27	17	43471267	43503012	0.0562	rs4986172	3.83	rs17689471	0.0408	4.74	-3.586	216	30	enet	0.03417	4.55e-05	-3.62503	0.000289
DPYSL5	2	27070968	27173219	0.2398	rs4665352	-4.2	rs12991828	0.23351	-10.63	-3.551	409	41	enet	0.252987	1.42e-30	3.62213	0.000292
PALM	19	708952	748330	0.0836	rs1046040	3.51	rs4807542	0.002	3.33	2.376	481	481	blup	0.01977	0.00159	3.62153	0.000293
GLG1	16	74481325	74641042	0.0534	rs4888256	-4.85	rs9939012	0.017345	-4.06	-3.552	436	436	blup	0.03145	8.87e-05	3.6198	0.000295
GOSR1	17	28804425	28853832	0.159	rs216481	4.33	rs3764417	0.138	8.14	-3.934	315	315	blup	0.13975	1.17e-16	-3.61788	0.000297
PLEKHG5	1	6526151	6580121	0.0872	rs200448	-5.44	rs4908554	0.0553	5.68	-3.048	444	28	enet	0.054533	3.07e-07	-3.61806	0.000297
MAPRE3	2	27193524	27250087	0.0658	rs4665352	-4.2	rs10203050	0.087406	6.91	-3.518	382	17	enet	0.089638	4.91e-11	-3.61827	0.000297
PCDHGA2	5	140718353	140892548	0.044	rs17208383	-5.57	rs6861047	0.0305	-5.27	-3.731	590	3	enet	0.0403	1.02e-05	3.60878	0.000308
CD82	11	44587140	44641315	0.334	rs6485497	-3.82	rs7935166	0.172258	9.34	2.948	618	618	bslmm	0.21745	5.3e-26	3.59677	0.000322
MAPT	17	43971747	44105699	0.0533	rs17689918	-3.65	rs17689471	0.0915	-6.52	-3.586	31	31	blup	0.09114	3.36e-11	3.58717	0.000334
PRMT7	16	68344876	68391169	0.2335	rs1975802	5.51	rs3785113	0.18875	9.79	3.404	319	319	bslmm	0.18815	2.22e-22	3.5866	0.000335
GLYR1	16	4853203	4897303	0.1391	rs2270366	5.36	rs12325592	0.034022	-5.08	-2.086	416	416	bslmm	0.07223	3.85e-09	3.5816	0.000341
CCDC122	13	44410488	44453826	0.2519	rs9595066	5.08	rs12853286	0.110453	8.26	-4.042	552	6	lasso	0.182103	1.2e-21	-3.5734	0.000352
WDR76	15	44119111	44160617	0.0502	rs1079309	-5.03	rs694461	0.036914	5.37	-4.442	248	4	lasso	0.05263	4.91e-07	-3.5515	0.000383
CCDC157	22	30752626	30772818	0.0394	rs2299825	-4.18	rs5763928	0.050893	5.02	-3.638	446	3	lasso	0.04223	6.31e-06	-3.55	0.000392
CCDC126	7	23636997	23684327	0.0433	rs6966641	5.06	rs2188851	0.015328	4.5	-3.614	463	6	lasso	0.0157	0.0044	-3.54443	0.000393
C2orf82	2	233734993	233741107	0.1427	rs6704768	8.04	rs778340	0.224298	-10.3	-3.507	465	6	lasso	0.226518	3.78e-27	3.53601	0.000406
ACE	17	61562177	61599203	0.081	rs4459609	-3.73	rs4311	0.0493	5.75	-3.105	275	4	lasso	0.04027	1.02e-05	-3.53389	0.000409
TRIM13	13	50571142	50592603	0.1506	rs7322886	4.34	rs2066587	0.040573	-6.69	2.706	410	5	lasso	0.12236	1.12e-14	-3.52655	0.000421
PYROXD2	10	100143321	100174978	0.4235	rs11189600	3.77	rs2147896	0.477	14.78	3.755	502	7	lasso	0.48637	2.56e-67	3.52534	0.000423
DECR1	8	91013579	91064227	0.0331	rs16904010	3.96	rs1805889	0.001848	-3.97	2.597	391	391	blup	0.01638	0.00371	-3.51575	0.000439
MRPL28	16	417383	420569	0.1428	rs3830160	-3.81	rs3830160	0.129185	7.95	-3.812	368	14	enet	0.12647	3.85e-15	-3.5127	0.000444
PSMB4	1	151372040	151374412	0.0877	rs955955	-4.46	rs6587572	0.0689	5.81	-3.502	327	1	lasso	0.062083	4.77e-08	-3.502	0.000462
DNAH1	3	52350334	52434513	0.0408	rs3617	-6.8	rs7643570	0.014844	-4.17	-1.747	379	379	bslmm	0.01388	0.00697	3.50068	0.000464
GLCE	15	69452972	69564544	0.0936	rs4777128	-3.73	rs4777128	0.079184	-6.66	-3.735	399	4	lasso	0.06994	6.81e-09	3.4972	0.00047
NHLRC1	6	18120717	18122851	0.064	rs9477622	-3.7	rs6915893	0.0668	-6.08	-3.474	480	5	lasso	0.065023	2.3e-08	3.4874	0.000488
TFAM	10	60144902	60158990	0.1244	rs10826182	-3.49	rs10826182	0.109	-7.47	-3.486	439	10	enet	0.11591	5.99e-14	3.48494	0.000492
TRIM35	8	27142403	27168834	0.2217	rs6558008	-6.19	rs17446091	0.187937	-9.26	-2.989	638	7	lasso	0.20787	8.38e-25	3.48514	0.000492
KIF20B	10	91461366	91534700	0.1311	rs11185883	-4.74	rs8181406	0.161	-8.84	-4.365	530	41	enet	0.17132	2.35e-20	3.47873	0.000504
PCDHA4	5	140186671	140391929	0.0667	rs991918	4.89	rs1119032	0.0471	-4.88	-2.473	475	3	lasso	0.0602	7.62e-08	3.47737	0.000506
PCYOX1L	5	148737569	148749221	0.0774	rs6892794	3.91	rs352347	0.0717	-5.87	-3.062	585	18	enet	0.0662	1.71e-08	3.47515	0.000511
KHDC1	6	73951037	74019938	0.2525	rs12211841	-4.31	rs16883573	0.124	8.02	3.497	415	29	enet	0.172951	1.5e-20	3.4719	0.000517
RCBTB1	13	50106081	50159719	0.1373	rs7322886	4.34	rs1359541	0.130626	-7.93	3.5	401	2	lasso	0.112917	1.3e-13	-3.47146	0.000518
SHISA4	1	201857796	201861715	0.3033	rs16849387	-3.81	rs6427922	0.222	-10.56	-3.524	504	3	lasso	0.211352	3.08e-25	3.47024	0.00052
SPPL3	12	121200312	121342155	0.1926	rs1653591	4.88	rs11065283	0.158954	-9.36	4.369	510	12	lasso	0.20984	4.76e-25	-3.46533	0.00053
UBE2Z	17	46985730	47006422	0.0507	rs8078510	-4.37	rs15563	0.0806	-6.24	-3.437	401	2	lasso	0.07774	9.76e-10	3.46125	0.000538
SCUBE1	22	43599228	43739394	0.0684	rs13057591	3.72	rs695396	-0.001468	3.68	0.532	614	614	bslmm	0.01363	0.00743	3.46	0.000546
ATP6V0D1	16	67471916	67515089	0.103	rs255049	4.71	rs9922624	0.120678	-7.5	3.296	221	8	lasso	0.11054	2.39e-13	-3.4564	0.000547
SAR1B	5	133936838	133968533	0.125	rs6889807	-3.55	rs7728741	0.0634	5.58	2.579	303	6	lasso	0.0876	8.13e-11	3.44529	0.00057
RBBP5	1	205055269	205091150	0.1537	rs2242000	4.68	rs2197909	0.0661	6.99	1.455	617	617	bslmm	0.10172	2.29e-12	3.4441	0.000573
ARHGEF4	2	131672785	131804836	0.0686	rs3814391	3.56	rs11900545	0.057007	-5.75	3.347	185	185	bslmm	0.052517	5.04e-07	-3.43657	0.000589
BHMT	5	78407603	78428113	0.3269	rs6891947	-3.58	rs7700970	0.335	-12.36	-3.023	414	414	bslmm	0.386	7.55e-50	3.43051	0.000602
SGCE	7	94214535	94285521	0.0429	rs885573	-4.37	rs10953114	-0.00151	2.98	1.802	320	320	bslmm	0.00197	0.17	3.42748	0.000609
LOC595101	16	30278913	30346695	0.2767	rs3814881	-7.02	rs6565176	0.325939	12.22	-3.076	224	18	enet	0.35986	9.76e-46	-3.4271	0.00061
RPAP2	1	92764521	92853732	0.1987	rs4847377	-4.08	rs2391140	0.0598	7.46	-3.814	310	29	enet	0.158104	8.6e-19	-3.42173	0.000622
SLC4A1AP	2	27886337	27917847	0.0854	rs4233716	-5.04	rs9678851	0.068236	-5.83	-3.488	311	7	lasso	0.060437	7.16e-08	3.4185	0.00063
PRDM8	4	81105438	81125482	0.0736	rs1458043	3.42	rs2168813	0.025278	4.33	2.742	365	18	enet	0.024233	0.000525	3.41336	0.000642
EDEM2	20	33705827	33865960	0.0854	rs6120849	3.98	rs6120849	0.085129	-6.33	3.977	400	12	enet	0.088962	5.83e-11	-3.41298	0.000643
SNHG5	6	86386724	86388451	0.1365	rs2783171	-3.78	rs6454472	0.208	-9.95	-3.461	336	5	lasso	0.206531	1.23e-24	3.401	0.000671
POLR1D	13	28194879	28241559	0.0563	rs498432	3.5	rs2386688	0.02126	-4.83	3.239	532	16	enet	0.038623	1.53e-05	-3.39771	0.00068
SDHB	1	17345224	17380665	0.0334	rs3754507	3.69	rs12073028	0.0243	-4.02	2.59	361	361	blup	0.017069	0.00312	-3.39267	0.000692
DIRAS1	19	2714564	2721390	0.0772	rs2523178	-4.5	rs2317323	0.0437	5.15	3.105	436	436	bslmm	0.04312	5.08e-06	3.39242	0.000693
L3MBTL4	18	5954704	6414910	0.0963	rs2123311	-4.64	rs341196	0.021313	-4.42	-3.216	787	9	lasso	0.03024	0.000119	3.39173	0.000695
GBAS	7	56032269	56067875	0.2194	rs816398	3.76	rs2304375	0.139477	8.21	3.138	297	297	bslmm	0.17463	9.48e-21	3.38971	0.0007
ZNF233	19	44764032	44779470	0.0664	rs2571101	-3.57	rs1233450	0.0422	5.42	2.147	465	6	lasso	0.07001	6.69e-09	3.38458	0.000713
PPP3CC	8	22298482	22398657	0.0586	rs4872471	4.71	rs2449340	0.069382	-6.25	-3.195	567	5	lasso	0.07168	4.41e-09	3.37797	0.00073
WASH3P	15	102501015	102516808	0.0602	rs516667	-3.53	rs2203348	0.083003	6.26	-3.402	192	4	lasso	0.07815	8.81e-10	-3.3734	0.000742
SYT16	14	62462540	62568427	0.0668	rs1088679	4.16	rs7142493	0.002411	4.15	1.228	536	536	bslmm	0.02593	0.000345	3.3718	0.000747
SNCA	4	90645249	90759447	0.0673	rs2197291	3.8	rs356200	0.031848	-5.17	3.175	445	7	lasso	0.036472	2.59e-05	-3.37161	0.000747
C1orf123	1	53679771	53686289	0.2062	rs17785382	-4.85	rs12737375	0.27	-11.11	-3	483	483	bslmm	0.277955	6.45e-34	3.37018	0.000751
CCDC149	4	24807738	24981826	0.1395	rs7654693	3.64	rs6838713	0.01579	4.95	2.376	587	8	lasso	0.070179	6.41e-09	3.36915	0.000754
CYP7B1	8	65508528	65711348	0.1163	rs6996198	-4.12	rs10957321	0.109265	7.75	-3.469	399	14	enet	0.11387	1.01e-13	-3.36826	0.000756
DYNLL1	12	120907659	120936298	0.0568	rs2047568	4.49	rs12310837	0.01417	-4.21	-1.155	413	413	blup	0.04669	2.11e-06	3.35904	0.000782
DNAJB9	7	108210188	108215294	0.1344	rs1043615	-4.11	rs1860118	0.010364	-4.89	3.619	455	455	blup	0.0576	1.44e-07	-3.35481	0.000794
CCDC117	22	29168661	29185283	0.0346	rs6519766	4.02	rs8141529	0.009774	-3.8	2.82	323	323	blup	0.01826	0.00231	-3.35	0.000817
IRF3	19	50162825	50169132	0.0817	rs2304204	-6.59	rs2304206	0.00416	3.44	-6.457	326	326	bslmm	0.03664	2.48e-05	-3.34592	0.00082
ACTR1A	10	104238985	104262512	0.026	rs12413409	-8.21	rs7907503	0.00651	3.81	-0.504	347	347	blup	0.00589	0.0559	-3.34423	0.000825
TRAPPC9	8	140742585	141468678	0.1409	rs6987810	-3.7	rs2665941	-0.002206	-3.81	-0.563	889	889	bslmm	0.01975	0.0016	3.336	0.00085
SPECC1	17	19912648	20218072	0.2449	rs7218708	-4.7	rs2042046	0.214	-9.95	-3.31	291	3	lasso	0.25702	4.16e-31	3.32986	0.000869
ARHGEF19	1	16524598	16539104	0.1719	rs277447	3.8	rs221045	0.147	8.37	3.346	334	2	lasso	0.143668	4.13e-17	3.32802	0.000875
KIAA1908	7	1626206	1629259	0.2387	rs6461049	-8.5	rs10429121	0.085858	6.7	2.342	354	19	enet	0.17379	1.2e-20	3.32778	0.000875
RPGRIP1L	16	53633817	53737771	0.2173	rs7193898	3.74	rs8050354	0.260928	10.9	3.401	479	7	lasso	0.26533	3.26e-32	3.3269	0.000878
PENK	8	57353512	57359282	0.1384	rs11786230	3.76	rs1440757	0.031072	4.67	0.614	422	422	bslmm	0.07084	5.44e-09	3.32249	0.000892
GRPEL2	5	148724976	148734146	0.1663	rs6892794	3.91	rs352347	0.132	7.83	-3.062	580	16	enet	0.127	3.53e-15	-3.31984	0.000901
CASQ1	1	160160284	160171676	0.453	rs2795070	3.96	rs3747623	0.541	-15.75	3.369	509	3	lasso	0.547703	9.08e-80	-3.31009	0.000933
NAT10	11	34127110	34168458	0.0948	rs11601630	3.67	rs2473929	0.059861	-5.44	3.036	631	631	bslmm	0.05141	6.62e-07	-3.3059	0.000947
CDC16	13	115000361	115038150	0.0513	rs3812831	-5.14	rs7994573	0.030277	4.88	-2.234	208	208	bslmm	0.036727	2.43e-05	-3.30482	0.00095
ACADVL	17	7120443	7128586	0.0909	rs3826408	3.75	rs446994	0.0615	6.66	-3.195	467	467	bslmm	0.06537	2.12e-08	-3.30422	0.000952
IPO11	5	61708572	61924416	0.0666	rs12659814	-4.05	rs173524	0.0331	5.44	2.82	454	6	lasso	0.0766	1.28e-09	3.30171	0.000961
PYGL	14	51371934	51411248	0.061	rs4901053	-4.56	rs17802253	0.013472	4.42	-2.903	527	5	lasso	0.01101	0.0145	-3.2969	0.000978
PACSIN2	22	43265771	43411184	0.068	rs5996168	4.27	rs4822231	0.054448	-5.88	-3	601	3	lasso	0.0414	7.72e-06	3.3	0.000982
SDK1	7	3341079	4308631	0.0946	rs631738	-3.63	rs6947615	0.03291	5.23	-2.559	1089	5	lasso	0.04015	1.05e-05	-3.29405	0.000988
LOC100129961	2	135624202	135676176	0.1711	rs1530559	-3.52	rs6430552	0.135446	8.11	-3.216	388	9	enet	0.145445	2.57e-17	-3.29324	0.00099
NFATC2IP	16	28962127	28977767	0.0485	rs6565300	3.19	rs8055138	0.029599	5.27	2.903	183	183	blup	0.03922	1.32e-05	3.2924	0.000993
EFS	14	23825608	23834842	0.1937	rs8021159	-3.56	rs7142405	0.180817	9.19	-3.428	455	455	bslmm	0.18108	1.59e-21	-3.2915	0.000997
BLOC1S2	10	102033034	102046469	0.0633	rs12806	3.9	rs11190456	0.0258	-4.62	2.594	399	399	bslmm	0.0245	0.000491	-3.28653	0.00101
CALHM2	10	105206542	105212162	0.0497	rs12413046	-8.51	rs7831	0.000976	3.53	-2.656	360	360	bslmm	0.0086	0.0272	-3.28737	0.00101
BRD3	9	136895445	136933141	0.1844	rs129934	3.8	rs10993907	0.164709	-8.77	3.156	590	5	lasso	0.16131	3.61e-19	-3.284	0.00102
NEAT1	11	65190268	65212028	0.0656	rs1784223	5.52	rs2073800	0.022762	4.94	1.546	363	363	blup	0.02599	0.00034	3.27983	0.00104
B3GALT1	2	168675181	168727366	0.0554	rs12616285	3.16	rs1448839	0.00157	3.81	0.148	468	468	blup	0.019716	0.00161	-3.27993	0.00104
SHB	9	37915894	38069210	0.0724	rs10814639	-3.5	rs7037490	0.030531	-5.31	2.338	587	587	bslmm	0.03998	1.1e-05	-3.2768	0.00105
KIAA1751	1	1884751	1935276	0.1453	rs4592207	6.51	rs13303201	0.107	-7.08	2.753	360	5	lasso	0.127336	3.07e-15	-3.27387	0.00106
EVI5	1	92974252	93257961	0.0263	rs4847377	-4.08	rs2031494	0.0102	4.07	-3.998	335	335	blup	0.020623	0.00128	-3.2539	0.00114
POLA2	11	65029431	65065088	0.0395	rs1784223	5.52	rs11231886	0.001622	3.58	2.186	352	352	bslmm	0.01413	0.00655	3.24865	0.00116
PACSIN1	6	34433837	34503000	0.0712	rs206937	3.42	rs2814943	0.0127	4.05	2.697	367	6	lasso	0.021316	0.00108	3.2453	0.00117
C5	9	123714613	123812554	0.1601	rs942152	-3.64	rs2159777	0.08682	-6.94	-3.326	387	8	lasso	0.09567	1.07e-11	3.2453	0.00117
ANO5	11	22214721	22304913	0.173	rs4244488	-3.99	rs7946847	0.145803	8.23	-3.216	414	5	lasso	0.15004	7.54e-18	-3.24334	0.00118
C11orf63	11	122753235	122830430	0.0855	rs3816621	3.8	rs3134403	0.044395	-4.65	-2.894	556	7	lasso	0.03622	2.75e-05	3.24392	0.00118
PCDHB15	5	140625146	140627801	0.0829	rs991918	4.89	rs6580182	0.0458	4.92	2.457	467	467	bslmm	0.0612	5.87e-08	3.23509	0.00122
ZNF713	7	55955148	56008433	0.0643	rs816398	3.76	rs816398	0.016156	4.42	3.764	326	326	blup	0.02665	0.000289	3.23525	0.00122
UBXN2A	2	24150154	24223693	0.2198	rs17046317	4.32	rs12616678	0.182999	-9.95	3.399	401	28	enet	0.235152	2.97e-28	-3.23052	0.00124
PRIMA1	14	94184643	94254766	0.0662	rs17129021	4.29	rs6575353	0.053631	-5.18	3.076	536	2	lasso	0.0426	5.75e-06	-3.2235	0.00127
RRN3	16	15153878	15188158	0.113	rs4985147	-3.7	rs2966157	0.083876	6.76	-3.48	106	12	enet	0.11818	3.33e-14	-3.223	0.00127
CERS5	12	50523580	50561097	0.0875	rs7136648	4.21	rs17124432	0.129028	7.83	-3.048	313	9	lasso	0.11485	7.88e-14	-3.22148	0.00128
FBXO41	2	73481809	73496848	0.0838	rs11899902	5.92	rs7599223	0.028399	4.95	2.473	281	281	blup	0.029406	0.000147	3.2194	0.00128
COX11	17	53029258	53046064	0.1754	rs12947685	3.56	rs12951898	0.202	9.76	-2.576	501	501	bslmm	0.22476	6.31e-27	-3.21846	0.00129
ITPRIPL1	2	96991061	96994091	0.0434	rs2271893	-4.25	rs2301707	0.025453	4.67	-3.558	167	167	blup	0.033967	4.79e-05	-3.21849	0.00129
TMEM163	2	135213329	135525334	0.0517	rs6430491	-5.26	rs17698151	0.019224	-4.18	3.023	597	7	lasso	0.014545	0.00589	-3.21125	0.00132
PCDHB16	5	140560979	140565796	0.0927	rs991918	4.89	rs246723	0.0611	-5.93	-3.71	443	443	blup	0.0773	1.09e-09	3.2102	0.00133
SLC25A27	6	46620651	46645927	0.4144	rs12215229	-4.05	rs2270450	0.346	12.56	-3.753	521	20	enet	0.419764	2.27e-55	-3.2064	0.00134
NACAD	7	45120035	45128493	0.0541	rs8580	-4.77	rs10278144	0.013058	4.14	0.064	436	436	blup	0.01343	0.00782	-3.20645	0.00134
TIE1	1	43766565	43788781	0.0447	rs11210892	6.74	rs3768046	0.0484	-5.84	-3.195	469	3	lasso	0.046757	2.08e-06	3.20571	0.00135
MGRN1	16	4674824	4740975	0.1423	rs2270366	5.36	rs841227	0.128284	-7.73	3.156	427	3	lasso	0.13004	1.51e-15	-3.2021	0.00136
TEX9	15	56657643	56738072	0.0495	rs1711506	4.24	rs7164950	0.043097	-5	2.801	329	5	lasso	0.04293	5.32e-06	-3.2012	0.00137
GFOD2	16	67708435	67753273	0.0232	rs8044995	5.5	rs7187476	0.010169	-4.54	3.09	231	3	lasso	0.01005	0.0186	-3.1992	0.00138
SH3GL1P2	17	28951335	28953825	0.4337	rs216481	4.33	rs1808256	0.0917	-7.23	3.239	277	25	enet	0.19172	8.16e-23	-3.19863	0.00138
NMT2	10	15147770	15210695	0.0671	rs7920514	-3.41	rs4750597	0.0232	-4.68	2.678	583	23	enet	0.03561	3.2e-05	-3.19759	0.00139
PGM2	4	37828281	37864559	0.3442	rs17577389	-3.74	rs3775793	0.334741	12.36	-3.239	677	677	bslmm	0.333134	1.01e-41	-3.19709	0.00139
BCKDHA	19	41882437	41930910	0.1151	rs11879090	3.56	rs284663	0.08	-7.44	-2.968	393	6	lasso	0.1054	8.94e-13	3.19169	0.00141
RPS6KL1	14	75370656	75389188	0.0402	rs8009761	-4.01	rs2286913	0.024155	-4.2	1.629	389	5	lasso	0.02461	0.000478	-3.1912	0.00142
MST1P2	1	16972068	16976915	0.0646	rs277447	3.8	rs149565	0.0307	-4.36	2.87	262	16	enet	0.05188	5.9e-07	-3.18955	0.00142
PCDHB2	5	140474236	140476964	0.2004	rs991918	4.89	rs3733698	0.141	8.21	-2.249	431	431	bslmm	0.149	1e-17	-3.19107	0.00142
TKT	3	53258722	53290130	0.0554	rs1080500	-6.99	rs3736151	0.050886	5.53	2.182	414	12	enet	0.02698	0.000266	3.18257	0.00146
PARP8	5	49961732	50142356	0.1038	rs1423645	5.54	rs13161225	-0.000652	3.97	2.628	312	312	bslmm	0.0404	9.98e-06	3.18332	0.00146
RNF215	22	30774802	30783302	0.0321	rs2299825	-4.18	rs2072157	-0.001809	3.79	0.685	442	442	blup	0.00168	0.186	3.18	0.00148
DDX27	20	47835831	47860614	0.0446	rs6019879	5.29	rs7266044	0.038362	-5.08	-4.077	441	11	enet	0.069662	7.29e-09	3.17029	0.00152
RNF216	7	5659671	5821361	0.0979	rs4724690	3.52	rs852516	0.063306	-6.04	3	387	387	bslmm	0.07763	1e-09	-3.16906	0.00153
MAX	14	65472818	65569262	0.1505	rs4902363	3.53	rs942629	0.162672	-8.74	3.175	486	2	lasso	0.15698	1.16e-18	-3.1673	0.00154
DRAM2	1	111659953	111682838	0.4191	rs1389724	5.1	rs3762374	0.504	15.09	3.138	588	3	lasso	0.501474	3.06e-70	3.16259	0.00156
KIF17	1	20990506	21044317	0.247	rs12404954	-3.81	rs659046	0.194	-9.87	3.175	476	476	bslmm	0.207929	8.24e-25	-3.15018	0.00163
KCNJ4	22	38822332	38851205	0.1089	rs12628179	4.17	rs196059	0.065157	-5.78	-3.121	380	5	lasso	0.05981	8.35e-08	3.15	0.00163
HAUS4	14	23415436	23426357	0.2026	rs8021159	-3.56	rs2295687	0.246451	10.63	3.023	577	7	lasso	0.24596	1.18e-29	3.1479	0.00164
ANKRD19P	9	95571892	95650975	0.0724	rs7868874	4.82	rs4744150	0.05526	-5.71	-3.062	457	7	lasso	0.0449	3.27e-06	3.1487	0.00164
ERCC8	5	60169658	60240905	0.1071	rs7701440	7.57	rs162231	0.0798	6.37	2.186	327	9	lasso	0.0964	8.88e-12	3.13388	0.00173
MIR100HG	11	122051043	122238467	0.0712	rs10892895	-3.47	rs644271	-0.00201	3.37	0.937	556	556	bslmm	0.00671	0.0449	3.13135	0.00174
NT5DC3	12	104166080	104234975	0.3302	rs697199	4.23	rs3751196	0.088895	6.64	-2.364	640	42	enet	0.21317	1.83e-25	-3.13078	0.00174
CACNB3	12	49208214	49222726	0.0739	rs11168749	3.05	rs11168749	0.051891	-5.27	3.048	351	3	lasso	0.042	6.67e-06	-3.1305	0.00175
YY1AP1	1	155629232	155755165	0.3534	rs11264431	4.38	rs3738590	0.515	15.31	2.968	291	291	bslmm	0.518123	1.45e-73	3.12992	0.00175
LOC339290	18	5232874	5238525	0.3518	rs1580844	4.15	rs9959482	0.359036	12.77	2.801	495	12	lasso	0.42959	4.8e-57	3.12658	0.00177
PCDHB3	5	140480233	140483406	0.2556	rs991918	4.89	rs246674	0.192	9.77	-2.13	428	428	bslmm	0.207	1.04e-24	-3.12575	0.00177
ZNF763	19	12035882	12091198	0.0781	rs400106	4.06	rs7255420	0.0941	-6.84	3.121	329	1	lasso	0.09626	9.2e-12	-3.121	0.0018
NUDC	1	27248212	27273362	0.0538	rs12410656	-4.33	rs34460334	0.027	4.32	-2.886	257	257	bslmm	0.032199	7.39e-05	-3.11871	0.00182
SND1	7	127292201	127732659	0.0792	rs6954161	-5.09	rs12537331	0.068801	-6.55	2.661	609	4	lasso	0.06524	2.18e-08	-3.11745	0.00182
RBMS3	3	29322802	30051886	0.0979	rs6549962	4.73	rs13074743	0.050394	-4.98	3.048	933	933	bslmm	0.04629	2.33e-06	-3.11138	0.00186
SYNDIG1L	14	74872595	74892805	0.1913	rs8009761	-4.01	rs7156302	0.087393	7.46	-3.653	390	17	enet	0.11699	4.53e-14	-3.105	0.0019
ANKRD26	10	27293044	27389427	0.2108	rs10764690	3.69	rs7919621	0.105	7.05	-2.632	487	13	lasso	0.15534	1.81e-18	-3.09706	0.00195
ZNF174	16	3451189	3459364	0.0567	rs17199009	-2.86	rs37810	0.010081	4.35	1.326	355	355	blup	0.02002	0.00149	3.0949	0.00197
RNF111	15	59279864	59389618	0.0734	rs653765	-4.8	rs12595482	0.001591	4.17	-3.216	466	466	blup	0.0291	0.000158	-3.0929	0.00198
CBWD1	9	121037	179075	0.39	rs584922	4.12	rs2992854	0.39323	13.38	3.023	450	450	bslmm	0.40322	1.3e-52	3.0934	0.00198
CWF19L1	10	101992054	102027437	0.4455	rs12806	3.9	rs11597086	0.511	15.22	-2.92	398	398	bslmm	0.51259	1.9e-72	-3.09041	0.002
RPS5	19	58898635	58906171	0.0888	rs3794964	-3.06	rs734379	0.0584	-5.99	2.989	315	5	lasso	0.05917	9.79e-08	-3.08851	0.00201
KCTD21	11	77882297	77899664	0.3038	rs579711	-3.17	rs607423	0.259094	-10.86	-2.342	354	354	bslmm	0.27005	7.57e-33	3.08704	0.00202
RBM6	3	49977476	50137484	0.1605	rs2624847	-4.31	rs9311446	0.189099	9.52	3.216	349	9	lasso	0.19043	1.17e-22	3.08445	0.00204
TWSG1	18	9334764	9402418	0.0748	rs8092765	4.13	rs7229150	0.044479	-4.75	3.048	564	3	lasso	0.02737	0.000242	-3.07447	0.00211
RPL13A	19	49990810	49995564	0.0796	rs2304204	-6.59	rs4802612	0.0376	5.57	-3.216	370	5	lasso	0.05152	6.45e-07	-3.07426	0.00211
TMEM8A	16	420775	431978	0.1622	rs3830160	-3.81	rs540	0.157218	9.02	-3.622	371	21	enet	0.19973	8.53e-24	-3.0721	0.00213
INO80D	2	206858444	206950906	0.0313	rs11683982	3.43	rs6728131	0.027424	4.64	3.121	464	12	enet	0.03613	2.81e-05	3.06612	0.00217
BPHL	6	3118925	3153432	0.4127	rs6933330	-3.62	rs3799216	0.26	-11.17	-3.507	652	652	bslmm	0.300551	4.85e-37	3.0648	0.00218
ATP5SL	19	41937222	41945843	0.3358	rs11879090	3.56	rs13344547	0.478	-14.72	-3.023	365	365	bslmm	0.47705	1.48e-65	3.06058	0.00221
CABP7	22	30116343	30127820	0.094	rs6006267	-3.31	rs13057811	0.010271	-3.9	-1.274	381	381	blup	0.04792	1.56e-06	3.06	0.00221
RGMB	5	98104998	98132198	0.1925	rs330419	-3.06	rs2617515	0.0628	-6.56	-2.128	352	16	enet	0.102	2.09e-12	3.05815	0.00223
SH2B1	16	28858009	28885534	0.0474	rs6565300	3.19	rs2008514	0.038321	4.32	3.023	181	2	lasso	0.03217	7.44e-05	3.0561	0.00224
GSTO1	10	106013951	106027222	0.0424	rs1490183	4.26	rs4925	0.0195	3.62	-3.881	432	4	lasso	0.02464	0.000474	-3.05363	0.00226
KIAA1549	7	138516126	138666064	0.0868	rs10243922	4.5	rs2150283	0.031941	4.99	2.346	459	10	enet	0.03542	3.35e-05	3.05153	0.00228
IFT57	3	107879658	107941417	0.1498	rs3804639	4.11	rs921582	0.13419	7.97	-3	431	9	lasso	0.12802	2.57e-15	-3.04999	0.00229
ZNF534	19	52932439	52955568	0.2077	rs2290747	3.36	rs2290747	0.109	8.14	3.363	470	10	lasso	0.13818	1.77e-16	3.04696	0.00231
UBQLN4	1	156005091	156023516	0.0308	rs11264431	4.38	rs6665760	0.00975	-3.28	0.414	309	309	bslmm	0.011365	0.0132	-3.04315	0.00234
METTL13	1	171750760	171766856	0.2279	rs2179882	3.54	rs2181216	0.234	10.59	-3.496	479	479	bslmm	0.274341	2e-33	-3.04368	0.00234
WDR55	5	140044383	140050553	0.1212	rs991918	4.89	rs801399	0.0523	6.37	4.3	349	349	bslmm	0.102	2.37e-12	3.04342	0.00234
FASTK	7	150773707	150777970	0.0788	rs2303933	3.67	rs6957724	0.050572	5.38	3.239	537	2	lasso	0.04638	2.28e-06	3.04346	0.00234
CENPE	4	104026962	104119566	0.0978	rs7694724	-4.7	rs11734396	0.09727	7.22	2.968	361	14	lasso	0.107064	5.84e-13	3.04007	0.00237
KIAA1671	22	25423940	25593415	0.111	rs6004447	-3.46	rs6004447	0.034851	-5.89	-3.457	491	491	blup	0.08223	3.17e-10	3.04	0.00238
CHRNA1	2	175612322	175629200	0.1577	rs17320820	-5.3	rs3755486	0.115981	-7.53	2.278	331	24	enet	0.111437	1.9e-13	-3.02861	0.00246
DHRS11	17	34948225	34957233	0.2228	rs4796221	4.36	rs1005551	0.235	-10.57	3.442	311	311	bslmm	0.25261	1.59e-30	-3.02715	0.00247
EGLN1	1	231499496	231560790	0.0777	rs1614148	-3.55	rs1614148	0.0954	-6.96	-3.548	495	6	lasso	0.081879	3.46e-10	3.02598	0.00248
CALU	7	128379345	128413477	0.0685	rs28954099	-3.65	rs1044226	0.025688	4.62	-2.37	357	6	lasso	0.0223	0.000847	-3.02518	0.00248
MMD	17	53469973	53499341	0.2622	rs12947685	3.56	rs11650101	0.195	-9.59	3.023	499	1	lasso	0.19346	5e-23	-3.023	0.0025
FCGRT	19	50015535	50029685	0.0539	rs2304204	-6.59	rs10419198	0.0427	-5.18	-3.048	372	14	enet	0.04314	5.05e-06	3.02079	0.00252
LOC100630923	7	102016658	102067129	0.0639	rs10249739	-3.88	rs12669274	0.070266	-5.94	3.239	271	4	lasso	0.0649	2.38e-08	-3.01984	0.00253
DNAJC22	12	49741040	49745685	0.067	rs2272478	3.08	rs2270741	0.00618	-4.06	2.894	300	3	lasso	0.0056	0.0606	-3.01708	0.00255
WNT2B	1	113010039	113063910	0.4316	rs3790609	-4.48	rs12049572	0.46	14.61	-3.38	410	44	enet	0.467889	7.45e-64	-3.01611	0.00256
PPIEL	1	39987951	40025370	0.1547	rs12142033	-4.65	rs1180341	0.108	7.39	-2.359	394	21	enet	0.112038	1.63e-13	-3.01336	0.00258
FUT1	19	49251267	49258647	0.1499	rs8106205	-4.87	rs4021	0.132	-8.65	-2.636	433	2	lasso	0.14621	2.1e-17	3.01187	0.0026
ZNF737	19	20720797	20748626	0.2189	rs2562644	3.1	rs10413625	0.111	7.77	-2.023	220	9	lasso	0.17396	1.14e-20	-3.0089	0.00262
CCDC92	12	124420954	124457163	0.0864	rs11057409	4.91	rs2178663	0.013383	-4.67	4.455	438	438	bslmm	0.02642	0.000306	-3.00777	0.00263
LOC100128264	7	154858778	154863267	0.0417	rs1583830	4.73	rs6597484	-0.001658	3.71	1.337	652	652	bslmm	0.00713	0.0401	3.0071	0.00264
PIBF1	13	73356229	73590591	0.3253	rs7983493	-3.67	rs4885049	0.331617	-12.69	-2.301	664	664	bslmm	0.358399	1.63e-45	3.00613	0.00265
MYOM2	8	1993157	2093380	0.3591	rs1483809	-4.31	rs2033909	0.140796	-8.05	-2.801	741	54	enet	0.31888	1.2e-39	3.00276	0.00268
TNFRSF25	1	6521213	6526255	0.09	rs200448	-5.44	rs4908554	0.0316	4.68	-3.048	416	22	enet	0.058825	1.07e-07	-2.99955	0.0027
FAM184B	4	17633708	17783135	0.1447	rs9994673	3.34	rs4334752	0.245756	-10.68	-2.82	471	21	enet	0.236464	2.01e-28	2.98658	0.00282
MED28	4	17616272	17629793	0.067	rs9994673	3.34	rs3733577	0.088962	-7.08	-3.216	420	9	enet	0.106295	7.11e-13	2.98444	0.00284
TTN	2	179390716	179672150	0.2174	rs6433709	-3.64	rs13420249	0.213826	-10.28	3.036	542	542	bslmm	0.217506	5.22e-26	-2.98288	0.00286
PXMP2	12	133264191	133281577	0.1529	rs12282	-3.46	rs4883545	0.080778	-6.62	-2.167	251	251	bslmm	0.09499	1.27e-11	2.97962	0.00289
LOC339803	2	61368726	61372110	0.0635	rs842764	-4.45	rs6741734	0.051156	5.36	2.393	314	15	enet	0.047259	1.84e-06	2.97696	0.00291
PCNX	14	71374121	71582099	0.0684	rs989501	4.89	rs36555	0.054235	-5.62	3.638	453	13	enet	0.05607	2.1e-07	-2.9752	0.00293
PGAP3	17	37827374	37844310	0.036	rs8069451	4.33	rs9972882	-0.00145	3.53	3.865	329	329	bslmm	0.01498	0.00528	2.97492	0.00293
LIMK2	22	31608249	31676066	0.0616	rs136233	3.96	rs2106294	0.077567	-6.58	2.938	375	7	enet	0.06765	1.2e-08	-2.97	0.00295
SLC37A2	11	124933012	124960412	0.1192	rs1940171	-6.45	rs10160759	0.044131	-4.71	1.719	510	510	blup	0.03888	1.44e-05	-2.96685	0.00301
ACOX1	17	73937588	73975515	0.0415	rs11657422	3.79	rs11868566	0.000345	-3.71	2.948	418	33	enet	0.0168	0.00333	-2.96709	0.00301
AKAP13	15	85923846	86292589	0.1987	rs1822639	3.75	rs2061822	0.098167	7.13	-0.66	780	780	blup	0.14596	2.24e-17	-2.9542	0.00313
NUDT9P1	10	92911760	92912837	0.0561	rs11597992	-4.19	rs7069106	-0.0021	-3.25	0.07	450	450	bslmm	0.02062	0.00129	2.95262	0.00315
SNRNP70	19	49588464	49611870	0.0944	rs3745474	-5.82	rs3764624	0.00338	3.7	1.716	420	420	blup	0.02975	0.000135	2.95292	0.00315
GPD1L	3	32148002	32210207	0.2793	rs4955124	4.19	rs7641382	0.196334	9.51	2.144	532	15	lasso	0.27319	2.86e-33	2.952	0.00316
GPR124	8	37654400	37701504	0.0507	rs7845911	-6.17	rs4976897	0.006559	-3.99	1.163	245	245	blup	0.02067	0.00127	-2.94982	0.00318
METTL15	11	28129797	28355054	0.1103	rs6265	-4.35	rs11030255	0.078523	6.06	-3.156	371	5	lasso	0.09277	2.23e-11	-2.94907	0.00319
RAB3IP	12	70132630	70216984	0.1244	rs7974636	-4.37	rs710710	0.051752	5.6	0.607	586	8	lasso	0.08796	7.51e-11	2.94703	0.00321
PLEKHA8	7	30067976	30157961	0.1861	rs6947237	3.74	rs10951256	0.244827	11.04	2.814	438	5	lasso	0.26818	1.35e-32	2.94708	0.00321
LOC401074	3	75721431	75728454	0.1024	rs2875360	4.44	rs6549819	0.012632	3.92	-1.659	179	4	lasso	0.0198	0.00157	-2.94299	0.00325
CLPTM1	19	45457841	45496604	0.1135	rs7257916	3.87	rs204468	0.0871	-6.69	3.09	399	10	enet	0.08403	2.01e-10	-2.94036	0.00328
EIF3B	7	2394473	2420377	0.0659	rs6461049	-8.5	rs3735095	0.030912	4.74	3.523	417	8	enet	0.02649	0.000301	2.93979	0.00328
WRN	8	30890777	31031277	0.0656	rs13251505	-4.74	rs1477535	0.035274	5.01	2.759	425	4	lasso	0.04267	5.67e-06	2.93522	0.00333
MTUS1	8	17501302	17658426	0.2804	rs7845103	4.83	rs11782619	0.138177	-9.03	-1.965	955	65	enet	0.21118	3.25e-25	2.93437	0.00334
TCP1	6	160199529	160210735	0.0796	rs220722	-3.04	rs25683	0.0404	5.43	-2.92	561	5	lasso	0.049391	1.09e-06	-2.9309	0.00338
C14orf159	14	91580356	91691703	0.1002	rs3742658	-4.7	rs2273482	0.013341	4.3	-1.614	448	7	lasso	0.02248	0.00081	-2.9302	0.00339
IGFALS	16	1840413	1844909	0.1562	rs1626051	-3.53	rs2437744	0.008069	-4.64	-2.385	473	473	blup	0.04808	1.5e-06	2.9302	0.00339
LIN28B	6	105404922	105531207	0.0418	rs457286	3.71	rs4946651	0.038	5.19	3.346	434	9	lasso	0.034788	3.91e-05	2.9277	0.00341
KIAA0040	1	175126122	175162229	0.133	rs16847563	-4.59	rs2272785	0.0633	-6.93	-3.175	502	2	lasso	0.096434	8.79e-12	2.92043	0.0035
C2orf16	2	27799388	27805589	0.0344	rs4233716	-5.04	rs11126936	0.002465	-3.59	2.066	283	5	lasso	0.01681	0.00333	-2.91805	0.00352
LAMTOR3	4	100799494	100815703	0.207	rs6817649	-3	rs11944405	0.302375	-11.82	-2.801	433	9	lasso	0.293792	4.27e-36	2.91609	0.00354
SEPT4	17			0.0324	rs12946522	4.55	rs2013182	0.000169	-3.47	-3.156	333	333	bslmm	0.00715	0.0398	2.91546	0.00355
C10orf68	10	32856597	33171792	0.448	rs2804492	-3.94	rs1402185	0.376	-13.09	2.692	584	584	bslmm	0.54735	1.08e-79	-2.91177	0.00359
NBPF1	1	16888921	16940100	0.5584	rs277447	3.8	rs156908	0.153	8.4	1.112	281	44	enet	0.250198	3.29e-30	2.91207	0.00359
FAM161B	14	74399694	74417117	0.0585	rs8009761	-4.01	rs11159052	0.010094	3.84	1.727	409	409	blup	0.02799	0.000208	2.9116	0.0036
NAA16	13	41885340	41951166	0.0672	rs4402447	-3.79	rs9525479	0.044725	-5.39	-2.536	344	344	blup	0.037859	1.84e-05	2.9102	0.00361
HERPUD2	7	35672269	35734772	0.1328	rs10282424	-3.54	rs7779075	0.119029	-7.42	2.807	543	543	bslmm	0.12043	1.86e-14	-2.90873	0.00363
IPO13	1	44412477	44433694	0.06	rs11210892	6.74	rs1362153	0.00207	-4.18	2.268	419	13	enet	0.025015	0.000433	-2.90284	0.0037
PDZRN4	12	41582249	41968392	0.3294	rs10879365	-3.5	rs1350431	0.320476	12.25	-2.661	694	23	enet	0.34707	8.51e-44	-2.90123	0.00372
CDH3	16	68678150	68732957	0.0698	rs1975802	5.51	rs820799	0.03732	4.56	-2.297	326	326	blup	0.03811	1.73e-05	-2.8989	0.00374
NBAS	2	15307031	15701472	0.1372	rs10754948	-4.75	rs13004154	0.136031	8.91	-2.445	685	685	bslmm	0.154906	2.04e-18	-2.89846	0.00375
RNF24	20	3912068	3996216	0.1991	rs16989193	4.05	rs998132	0.141726	-8.09	-3.35	636	5	lasso	0.131515	1.03e-15	2.89652	0.00377
NIPSNAP1	22	29950797	29977326	0.1602	rs6006267	-3.31	rs5763302	0.146131	-8.29	2.863	408	19	enet	0.12335	8.68e-15	-2.9	0.00377
SRA1	5	139929651	139937678	0.156	rs991918	4.89	rs12717986	0.147	8.94	-3.923	329	7	lasso	0.186	4.28e-22	-2.89673	0.00377
LYPD1	2	133402336	133429070	0.0729	rs1020430	2.79	rs6712250	0.029973	5.15	-2.272	443	14	enet	0.073476	2.82e-09	-2.89622	0.00378
ZBTB1	14	64971291	65000408	0.064	rs1980520	3.34	rs7160634	-0.002115	-3.77	3.175	503	503	blup	0.01604	0.00404	-2.895	0.00379
LAP3	4	17578926	17609590	0.0482	rs9994673	3.34	rs3796812	0.062748	5.71	-2.938	433	2	lasso	0.052712	4.81e-07	-2.89487	0.00379
TRIB3	20	361307	378203	0.1885	rs12480949	2.76	rs6051550	0.066202	6.6	2.579	503	503	bslmm	0.099592	3.94e-12	2.89412	0.0038
TDP2	6	24650204	24667115	0.084	rs4712888	-5.86	rs3087943	0.0089	-4.57	-0.981	629	22	enet	0.033804	4.98e-05	2.8943	0.0038
TIMP4	3	12194567	12200851	0.1068	rs310746	4.07	rs305506	0.05473	6.03	3.09	508	508	bslmm	0.06067	6.77e-08	2.89042	0.00385
DZIP1	13	96230455	96296960	0.0599	rs12867610	-4.05	rs6492817	0.063557	5.73	-2.894	555	2	lasso	0.07517	1.85e-09	-2.8893	0.00386
ECI2	6	4115926	4135831	0.1648	rs6597017	4.01	rs3177253	0.16	-8.67	-2.855	648	3	lasso	0.158091	8.63e-19	2.8875	0.00388
NME1-NME2	17	49230896	49249105	0.5074	rs11652050	-3.41	rs2302254	0.404	13.57	-3.138	441	441	bslmm	0.50514	5.8e-71	-2.88395	0.00393
SLC16A10	6	111408780	111544606	0.1358	rs12213673	4.92	rs458017	0.0431	6.25	1.069	409	409	blup	0.111519	1.86e-13	2.8836	0.00393
NCKIPSD	3	48711277	48723334	0.1962	rs4558783	-3.45	rs4858831	0.288471	-11.55	2.894	266	8	lasso	0.27998	3.41e-34	-2.88263	0.00394
CSE1L	20	47662782	47713497	0.0785	rs6019879	5.29	rs2075679	0.066192	6.04	-3.793	503	503	bslmm	0.047668	1.66e-06	-2.88247	0.00395
TUBBP5	9	141044564	141071885	0.2445	rs4876925	4.19	rs3750509	0.123733	-8.09	-1.122	168	29	enet	0.16107	3.85e-19	2.8815	0.00396
PLEKHA2	8	38758752	38831430	0.2588	rs4647907	-6.05	rs6999014	0.14452	8.24	-3.9	338	9	lasso	0.18617	3.87e-22	-2.87929	0.00399
SAV1	14	51100297	51135071	0.091	rs4901053	-4.56	rs2934679	0.030569	5.22	2.742	478	478	blup	0.06543	2.09e-08	2.8782	0.004
TRIP4	15	64680002	64747502	0.0689	rs4777185	3.95	rs7402386	0.058565	5.95	1.815	316	316	bslmm	0.05593	2.18e-07	2.8763	0.00402
ZNF577	19	52359055	52391189	0.4161	rs17778649	3.57	rs8110546	0.423	-13.86	3.264	634	17	lasso	0.52197	2.37e-74	-2.87537	0.00404
MMAB	12	109991520	110011358	0.1223	rs11829777	-4.79	rs7313797	0.091244	-6.75	-2.968	446	13	enet	0.08259	2.9e-10	2.87153	0.00408
LOC100129550	3	122605359	122611263	0.085	rs9873177	4.06	rs2288677	0.100994	-7.01	2.776	501	6	lasso	0.09063	3.82e-11	-2.87016	0.0041
GSTO2	10	106028630	106059176	0.248	rs2496034	4.63	rs156697	0.243	-10.6	-2.282	443	11	lasso	0.22698	3.3e-27	2.86904	0.00412
NFX1	9	33290417	33371155	0.0697	rs706119	3.58	rs844239	0.054937	-6.05	2.711	479	5	lasso	0.0513	6.8e-07	-2.8671	0.00414
RPS9	19	54704725	54711515	0.3236	rs10416577	-3.22	rs17305311	0.165	-8.68	-2.579	476	9	lasso	0.28255	1.52e-34	2.86586	0.00416
MCM9	6	119134611	119252903	0.1282	rs3756939	-4.61	rs9401101	0.0778	-6.27	3.216	429	11	enet	0.080469	4.92e-10	-2.8658	0.00416
KIAA1432	9	5629118	5776556	0.0432	rs343473	-3.85	rs3758240	-0.001075	-2.97	-0.957	514	514	blup	0.02686	0.000274	2.8646	0.00418
CSDE1	1	115259533	115300671	0.0412	rs12134493	4.98	rs12130524	0.0115	4.22	-4.08	435	435	blup	0.032018	7.72e-05	-2.86324	0.00419
TIMMDC1	3	119217367	119243125	0.0441	rs4077930	3.24	rs1000199	0.024257	3.67	-1.368	504	504	bslmm	0.00835	0.029	-2.86302	0.0042
SIKE1	1	115312104	115323308	0.0775	rs12134493	4.98	rs7536564	0.0189	-3.87	-3.793	425	425	bslmm	0.038032	1.77e-05	2.8603	0.00423
RLBP1	15	89753097	89764922	0.2749	rs7184008	-4.5	rs2070780	0.191856	10.04	-2.656	451	20	enet	0.24525	1.46e-29	-2.8589	0.00425
FAM69A	1	93298285	93427079	0.0984	rs4847377	-4.08	rs11164835	0.132	7.81	-2.246	293	4	lasso	0.139512	1.24e-16	-2.85868	0.00425
MTRF1	13	41790515	41837742	0.1181	rs4402447	-3.79	rs12873706	0.02625	-5.31	-2.616	344	344	blup	0.063806	3.12e-08	2.85793	0.00426
MOV10L1	22	50528434	50600116	0.1765	rs5770755	4.98	rs17247883	0.110167	-7.32	-2.489	441	15	enet	0.13549	3.61e-16	2.86	0.00428
OR2D3	11	6942232	6943225	0.1902	rs11041236	3.73	rs10769731	0.161982	-8.7	2.716	640	4	lasso	0.18006	2.11e-21	-2.85561	0.0043
DNAJB5	9	34989637	34998430	0.0343	rs9608	-3.89	rs3088305	-0.001251	3.52	-3.38	343	343	bslmm	0.01275	0.0093	-2.8511	0.00436
TOR2A	9	130493802	130497628	0.0253	rs3003599	3.52	rs4269634	0.003663	-3.6	1.359	372	372	blup	0.00453	0.0813	-2.8486	0.00439
PGM2L1	11	74041360	74109502	0.0705	rs539343	-4.08	rs11236106	0.016519	4.41	-3.98	436	31	enet	0.02859	0.000179	-2.84628	0.00442
DENND2A	7	140218219	140340576	0.0893	rs13241719	4.06	rs269220	0.042635	-6.09	-3.121	409	16	enet	0.07904	7.05e-10	2.84654	0.00442
MTFP1	22	30805175	30825041	0.1335	rs2299825	-4.18	rs4820013	0.061136	6.14	-3.156	447	6	lasso	0.07831	8.45e-10	-2.84	0.00445
ME1	6	83920109	84140938	0.0548	rs217287	-7.14	rs1144180	0.00859	-3.77	3.301	403	403	bslmm	0.006726	0.0447	-2.8443	0.00445
METAP1D	2	172864803	172945587	0.0709	rs17726121	-4.91	rs11675404	0.054596	5.49	-2.515	492	3	lasso	0.050726	7.84e-07	-2.83542	0.00458
FZD3	8	28351721	28431785	0.0573	rs2290370	-3.24	rs7833751	0.043281	4.96	2.834	468	1	lasso	0.03098	9.96e-05	2.834	0.0046
NBEAL1	2	203879601	204082717	0.1103	rs7600392	3.66	rs4510208	0.078783	-6.09	-1.726	330	26	enet	0.08393	2.07e-10	2.83195	0.00463
DALRD3	3	49052920	49058504	0.0454	rs7633840	3.37	rs12493578	0.041738	-5.23	2.929	265	8	lasso	0.05954	8.94e-08	-2.82956	0.00466
ZNF429	19	21688436	21739070	0.1421	rs488125	-4.26	rs1520071	0.189	9.53	-2.814	316	7	lasso	0.18459	6e-22	-2.82923	0.00467
PTCHD2	1	11539294	11597640	0.1612	rs1208984	-3.45	rs4846010	0.0997	6.88	3.304	443	443	bslmm	0.0993	4.24e-12	2.82507	0.00473
ADAM15	1	155023421	155035252	0.5002	rs10796933	-4.92	rs3806256	0.143	8.28	-3.557	379	37	enet	0.254456	9.07e-31	-2.81822	0.00483
TMEM215	9	32783496	32789199	0.1391	rs706119	3.58	rs12553787	0.059124	-5.56	-1.566	530	530	bslmm	0.07153	4.58e-09	2.8183	0.00483
NOP58	2	203130514	203168384	0.0479	rs16839296	3.66	rs34829484	0.01573	4.25	-2.062	365	365	blup	0.0262	0.000323	-2.81682	0.00485
RBFA	18	77794345	77853788	0.1484	rs11663602	5.96	rs7227096	0.110053	-7.18	-3.264	283	9	lasso	0.11314	1.22e-13	2.81625	0.00486
ABCC8	11	17414431	17498449	0.1962	rs4356203	4.99	rs10832785	0.083558	6.91	3.658	552	29	enet	0.16801	5.82e-20	2.8102	0.00495
PCDHB7	5	140552242	140555957	0.1904	rs991918	4.89	rs246690	0.126	7.72	2.549	445	11	lasso	0.15	6.77e-18	2.80963	0.00496
ALG8	11	77811987	77850699	0.1485	rs579711	-3.17	rs10793282	0.123005	7.98	2.387	363	9	lasso	0.12311	9.23e-15	2.80859	0.00498
LY75	2	160659867	160761267	0.0893	rs2303552	-4.51	rs3828323	0.070976	-6.35	2.349	492	14	enet	0.070202	6.38e-09	-2.80823	0.00498
ATAD1	10	89512874	89577917	0.09	rs17702687	-3.19	rs12762731	0.0562	-5.93	2.562	387	7	lasso	0.04915	1.15e-06	-2.80798	0.00499
CD8A	2	87011727	87035519	0.0806	rs12997796	-4.91	rs1051386	0.055427	-6.23	-2.59	217	217	blup	0.074315	2.29e-09	2.8051	0.00503
LMOD1	1	201865583	201915716	0.0849	rs16849387	-3.81	rs7528681	0.0163	-5.22	-3.731	505	9	enet	0.045843	2.6e-06	2.79897	0.00513
ERC2	3	55542335	56502391	0.1202	rs17323229	-3.8	rs1458062	-0.000689	4.56	3.291	972	972	bslmm	0.03798	1.79e-05	2.79504	0.00519
SEC61A2	10	12171639	12211957	0.1256	rs12355005	-3.58	rs12569964	0.086	6.77	2.721	552	9	lasso	0.0786	7.85e-10	2.79265	0.00523
RIOK3	18	21032786	21063099	0.0215	rs8098316	3.04	rs10502437	0.006916	3.85	-2.501	348	348	bslmm	0.00173	0.183	-2.79095	0.00526
LOC283683	15	23094330	23115254	0.2734	rs11636068	2.92	rs11636068	0.130542	-7.82	2.92	171	171	bslmm	0.15455	2.24e-18	-2.7851	0.00535
LOC729970	1	95393583	95428826	0.1005	rs4428940	5.55	rs11589700	0.0533	-5.44	0.74	560	560	blup	0.056182	2.05e-07	-2.78444	0.00536
CD244	1	160799949	160832692	0.047	rs10752637	3.75	rs4656945	0.00784	3.74	-2.608	475	475	bslmm	0.012309	0.0104	-2.78447	0.00536
MTRF1L	6	153308399	153323925	0.1314	rs9397518	3.24	rs650018	0.142	-8.09	-2.801	547	3	lasso	0.140122	1.06e-16	2.7846	0.00536
ADORA2B	17	15848230	15879210	0.0634	rs7210224	3.12	rs9903464	0.0717	6.43	2.31	304	304	blup	0.07115	5.04e-09	2.78375	0.00537
TRDN	6	123537483	123958238	0.1238	rs2169092	-4.02	rs11154174	0.118	7.58	-2.442	652	9	enet	0.137937	1.89e-16	-2.7805	0.00543
TIMM10	11	57295935	57298232	0.0594	rs708228	6.04	rs2729371	0.040159	5.13	-1.793	381	381	bslmm	0.02904	0.000161	-2.77853	0.00546
CD36	7	79998890	80303734	0.0618	rs2189340	3.58	rs7779873	0.034981	5.53	1.379	558	558	blup	0.03456	4.14e-05	2.77866	0.00546
NCK1	3	136581049	136667968	0.0474	rs7432375	-6.93	rs3772388	0.001898	-4.2	4.269	357	357	blup	0.01189	0.0116	-2.77755	0.00548
PKIB	6	122793061	123047518	0.071	rs7761403	-3.56	rs17201852	0.0271	-4.97	-1.194	516	5	lasso	0.037948	1.8e-05	2.7748	0.00552
STOX1	10	70587293	70655209	0.1404	rs2491015	-4.24	rs2275935	0.0806	7.17	2.315	441	25	enet	0.15326	3.18e-18	2.77124	0.00558
TUFM	16	28853731	28857729	0.0472	rs6565300	3.19	rs2411453	0.015864	4.33	1.913	181	181	blup	0.02394	0.000564	2.7677	0.00564
DMGDH	5	78293428	78365449	0.13	rs6891947	-3.58	rs2591392	0.127	7.83	2.319	465	465	bslmm	0.128	2.94e-15	2.76765	0.00565
HDDC3	15	91474154	91475774	0.0866	rs17514846	-7	rs1052532	0.066444	-5.69	-3.264	479	2	lasso	0.05546	2.45e-07	2.7662	0.00567
JMY	5	78531924	78623038	0.0522	rs6891947	-3.58	rs16876693	0.0565	-5.55	2.765	479	1	lasso	0.0479	1.58e-06	-2.765	0.00569
RNASE4	14	21152335	21168758	0.1977	rs12587456	-4.84	rs1010461	0.116754	-7.5	2.894	682	6	lasso	0.13395	5.41e-16	-2.7564	0.00584
TRIT1	1	40306705	40349177	0.4697	rs12127002	3.86	rs12123609	0.436	-14.06	2.674	400	32	enet	0.445534	8.01e-60	-2.75679	0.00584
DHRS13	17	27224798	27230089	0.0353	rs16964949	-3.65	rs17794574	0.0134	-3.95	-1.574	304	304	blup	0.02373	0.000595	2.75324	0.0059
MAEL	1	166944818	166991447	0.4201	rs1543314	-4.72	rs2075982	0.34	12.59	1.587	637	637	bslmm	0.502066	2.34e-70	2.75201	0.00592
POLE	12	133200347	133263945	0.3033	rs12282	-3.46	rs10870483	0.572026	16.19	-2.834	250	9	lasso	0.58209	1.65e-87	-2.75147	0.00593
PIWIL2	8	22132809	22213584	0.2431	rs4872471	4.71	rs4871990	0.254916	11.07	2.855	527	527	bslmm	0.2528	1.5e-30	2.75075	0.00595
TNFAIP8L3	15	51348798	51397473	0.1208	rs12148492	4.06	rs10744956	0.067405	6.11	-1.653	462	462	blup	0.08616	1.18e-10	-2.7502	0.00596
B3GNT9	16	67182004	67184902	0.0336	rs9933206	3.64	rs9033	0.028569	3.82	2.748	257	1	lasso	0.01136	0.0133	2.748	0.006
TEX14	17	56634037	56769416	0.1123	rs12946522	4.55	rs9911753	0.0646	-6.33	0.636	368	368	bslmm	0.09264	2.3e-11	-2.74353	0.00608
NBR2	17	41277599	41305688	0.2018	rs11654121	3.29	rs4793234	0.425	-14.11	2.841	288	4	lasso	0.42976	4.49e-57	-2.74282	0.00609
ACBD6	1	180257351	180472022	0.0811	rs17373425	-4.87	rs4642852	0.0672	6.21	2.632	515	6	lasso	0.062834	3.96e-08	2.73826	0.00618
CHCHD5	2	113342035	113346850	0.2063	rs7581524	3.48	rs768069	0.169522	8.96	-2.644	448	3	lasso	0.169311	4.08e-20	-2.73465	0.00624
TMEM194A	12	57449425	57472574	0.1118	rs324015	-6.41	rs34393899	-0.002168	4.11	1.492	330	330	bslmm	0.04991	9.56e-07	2.73227	0.00629
LRP4	11	46878267	46940173	0.0448	rs7951579	7.17	rs10838635	0.046151	5.17	2.732	290	4	lasso	0.04207	6.56e-06	2.73022	0.00633
LOC100130950	17	5095378	5138931	0.0765	rs8072032	-4.21	rs2439945	0.0798	6.33	-2.005	491	5	lasso	0.07226	3.82e-09	-2.7295	0.00634
CPA4	7	129932973	129964020	0.0507	rs12531444	-4.17	rs6960767	0.041278	-4.63	-2.878	373	4	lasso	0.02538	0.000396	2.72607	0.00641
PANX1	11	93862093	93915137	0.1486	rs672392	3	rs1138800	0.133676	7.84	2.067	463	5	lasso	0.18534	4.87e-22	2.72409	0.00645
NMT1	17	43138679	43186382	0.0722	rs4986172	3.83	rs9898793	0.0545	5.7	2.246	323	323	bslmm	0.04808	1.5e-06	2.72338	0.00646
CA12	15	63615729	63674075	0.2477	rs1444405	4.13	rs4984268	0.146363	-8.29	2.894	480	20	enet	0.17833	3.41e-21	-2.7219	0.00649
ACOT1	14	74003927	74042362	0.6815	rs2269967	-3.86	rs8018967	0.269661	-11.18	-2.938	367	13	lasso	0.46334	5.07e-63	2.7207	0.00651
TTK	6	80714321	80752244	0.0721	rs2230513	-3.99	rs10455125	0.00209	3.97	-0.252	472	472	bslmm	0.016301	0.00378	-2.7211	0.00651
SPRYD7	13	50486841	50510625	0.0677	rs7322886	4.34	rs7991454	0.062128	5.72	-2.062	419	3	lasso	0.066889	1.45e-08	-2.71934	0.00654
GNE	9	36214438	36277053	0.1749	rs10814385	4.76	rs4879983	0.079838	6.37	0.288	412	412	bslmm	0.12621	4.12e-15	2.7189	0.00655
FMO5	1	146655883	146697230	0.1365	rs17160264	3.96	rs6703187	0.112	7.72	2.546	383	9	lasso	0.133617	5.9e-16	2.71649	0.0066
LRRC37B	17	30335036	30380519	0.0904	rs11656289	-4.74	rs8066156	0.0805	6.24	1.696	323	6	lasso	0.09387	1.69e-11	2.71549	0.00662
ANXA6	5	150480266	150537443	0.1657	rs17111998	2.93	rs3815725	0.0583	-6.22	-2.435	631	25	enet	0.0843	1.89e-10	2.71363	0.00666
FDPS	1	155278538	155290457	0.0361	rs10796933	-4.92	rs11264361	0.0393	-4.64	2.552	279	2	lasso	0.035489	3.29e-05	-2.71047	0.00672
LRRC56	11	537521	554916	0.1903	rs4074376	-2.92	rs11246176	0.122002	-7.57	-2.097	440	4	lasso	0.17116	2.46e-20	2.70969	0.00673
SURF4	9	136228339	136242970	0.0614	rs129934	3.8	rs28615629	-0.001275	3.33	-1.588	589	589	blup	0.01424	0.00636	2.7055	0.00682
PEX11A	15	90224761	90234015	0.07	rs7184008	-4.5	rs4932243	0.058691	-5.35	-2.409	387	387	bslmm	0.05059	8.1e-07	2.7029	0.00687
EML1	14	100204068	100375816	0.0682	rs2693698	-5.56	rs6575751	0.036349	-5.12	-3.036	485	5	lasso	0.04359	4.52e-06	2.7025	0.00688
ADAM9	8	38854504	38962779	0.074	rs2037204	-4.03	rs6994939	0.025283	-5.01	2.014	330	330	blup	0.03758	1.97e-05	-2.70147	0.0069
SCRN3	2	175260456	175294303	0.4164	rs17320820	-5.3	rs7570614	0.242272	-10.5	3	387	387	bslmm	0.265499	3.09e-32	-2.69883	0.00696
DEPDC1B	5	59892738	59995993	0.0404	rs159543	-6.23	rs17387940	0.00304	3.8	-3.817	341	341	blup	0.0261	0.000335	-2.69728	0.00699
MST1	3	49721379	49726196	0.1583	rs2624847	-4.31	rs4855852	0.050852	5.81	3.062	314	314	blup	0.07212	3.96e-09	2.69414	0.00706
HIP1R	12	123320038	123347507	0.0579	rs4460848	8.04	rs11060180	0.021401	4.06	-2.287	306	6	lasso	0.03768	1.93e-05	-2.69135	0.00712
DOCK8	9	214864	465259	0.0608	rs584922	4.12	rs636922	0.033749	4.84	3.264	683	4	lasso	0.0429	5.35e-06	2.6896	0.00715
PLAT	8	42032235	42065194	0.0376	rs13269381	3.26	rs13270574	0.006354	-3.78	-2.87	365	3	lasso	0.01483	0.00548	2.68808	0.00719
SLC27A5	19	58990878	59010630	0.0672	rs3794964	-3.06	rs4801595	0.0329	5.08	-1.197	278	24	enet	0.07171	4.39e-09	-2.68039	0.00735
IKBKAP	9	111629799	111696608	0.1175	rs646234	4.49	rs838825	0.048356	-6.92	1.875	649	12	enet	0.09075	3.71e-11	-2.6776	0.00741
XAB2	19	7684410	7694439	0.2121	rs8111372	3.08	rs4134860	0.13	7.75	-3.036	422	5	lasso	0.13592	3.22e-16	-2.67746	0.00742
DAP3	1	155658881	155708800	0.0251	rs11264431	4.38	rs821551	0.00982	4.21	2.562	248	248	blup	0.019919	0.00153	2.67651	0.00744
CFH	1	196621007	196716634	0.0305	rs7524776	-4.15	rs10801528	0.0262	3.65	1.556	267	267	blup	0.017536	0.00277	2.67382	0.0075
KRIT1	7	91828282	91875414	0.0388	rs7781597	3.19	rs10953065	0.010172	-3.88	2.131	318	318	blup	0.02083	0.00122	-2.67284	0.00752
PRMT6	1	107599266	107601916	0.1915	rs17018817	-3.4	rs1335055	0.164	-8.93	-2.59	463	6	lasso	0.159798	5.44e-19	2.67066	0.00757
EFCAB5	17	28268622	28435470	0.1057	rs216481	4.33	rs3936006	0.181	9.52	2.036	392	392	blup	0.17261	1.65e-20	2.66918	0.0076
PIGN	18	59711457	59854289	0.1851	rs1053951	3.83	rs17644227	0.178076	-9.18	-2.364	601	601	bslmm	0.19808	1.36e-23	2.66755	0.00764
JAM2	21	27011593	27089874	0.0729	rs926962	2.96	rs1892646	0.02089	4.49	2.404	430	16	enet	0.042258	6.26e-06	2.667	0.007656
GTPBP3	19	17445790	17453540	0.1368	rs10404013	-3.29	rs7259703	0.0736	6.33	-3.048	444	444	bslmm	0.09198	2.72e-11	-2.66573	0.00768
LOC650226	7	56491396	56516068	0.0442	rs816398	3.76	rs1917040	0.002216	-3.4	-1.652	241	241	bslmm	0.01503	0.00521	2.6658	0.00768
ACTB	7	5566778	5570232	0.0842	rs4724690	3.52	rs852423	0.090186	7.42	2.788	329	3	lasso	0.10743	5.31e-13	2.66315	0.00774
SNRNP27	2	70121074	70132368	0.0389	rs6718012	3.12	rs6747542	0.026093	-4.66	2.251	333	3	lasso	0.027889	0.000213	-2.66099	0.00779
ZNF567	19	37178529	37212225	0.051	rs2070132	3.1	rs3108545	0.0546	-5.36	2.661	291	10	lasso	0.04063	9.33e-06	-2.66034	0.00781
EEFSEC	3	127872312	128127489	0.0749	rs4293718	4.02	rs1735538	0.035532	-5.1	-2.512	496	496	blup	0.03971	1.17e-05	2.65935	0.00783
LONP1	19	5691844	5720463	0.1024	rs10415488	-3.56	rs3892355	0.083	-6.88	-2.398	407	3	lasso	0.09399	1.63e-11	2.65897	0.00784
ARMC7	17	73106081	73126360	0.1729	rs1044433	-4.38	rs729405	0.0602	-6.71	-2.732	406	406	blup	0.15101	5.81e-18	2.65596	0.00791
DPY19L1	7	34968492	35077653	0.0846	rs10259097	-3.6	rs2057819	0.049107	6.01	-3.308	535	11	enet	0.06241	4.4e-08	-2.65594	0.00791
LOC100506795	1	234663636	234667525	0.1834	rs271751	-3.9	rs271764	0.11	-7.6	-1.826	624	42	enet	0.10524	9.32e-13	2.6553	0.00792
ELL3	15	44064814	44091335	0.0393	rs1079309	-5.03	rs12912505	0.010496	-3.55	-4.255	251	251	bslmm	0.0253	0.000403	2.6551	0.00793
PPP2R3C	14	35554677	35591679	0.2552	rs8014377	-4.94	rs1056879	0.336249	-12.37	-3.036	386	5	lasso	0.33761	2.2e-42	2.6504	0.00804
APLNR	11	57001051	57004927	0.0698	rs2847308	5.92	rs2282624	0.008282	4.09	2.155	432	29	enet	0.03843	1.6e-05	2.64988	0.00805
LOC728323	2	243030843	243102469	0.1018	rs4973649	-3.69	rs4973649	0.070367	5.92	-3.691	88	88	blup	0.070874	5.4e-09	-2.64902	0.00807
C15orf40	15	83657714	83680393	0.0622	rs783540	6.14	rs17361375	0.092503	-7.19	-2.697	326	326	bslmm	0.0977	6.37e-12	2.6451	0.00817
GALNT6	12	51745832	51785200	0.3936	rs4768933	4.02	rs3782473	0.277343	-11.4	-2.232	421	421	bslmm	0.32586	1.17e-40	2.6445	0.00818
PRPSAP2	17	18759611	18834599	0.1581	rs4924967	-5.34	rs8067882	0.257	-10.83	3.291	174	22	enet	0.26057	1.41e-31	-2.64322	0.00821
ZNF649	19	52392487	52408305	0.1664	rs17778649	3.57	rs9973239	0.156	-9.09	2.476	619	7	lasso	0.1805	1.87e-21	-2.64291	0.00822
CDC25A	3	48198667	48229801	0.0335	rs4558783	-3.45	rs745116	0.052156	5.15	-2.64	228	1	lasso	0.04654	2.19e-06	-2.64	0.00829
LRRC1	6	53659533	53788919	0.113	rs9296727	-3.35	rs4715429	0.106	-8.12	-2.807	606	14	enet	0.148311	1.2e-17	2.6394	0.0083
MRPS7	17	73257748	73262457	0.0901	rs1044433	-4.38	rs6501772	0.0967	-6.86	-2.841	376	3	lasso	0.09383	1.7e-11	2.63779	0.00834
VSIG10	12	118501397	118541810	0.1761	rs1726393	3.26	rs11068826	0.084449	6.81	2.583	560	13	lasso	0.0914	3.14e-11	2.63402	0.00844
PIGV	1	27114453	27124894	0.0436	rs12410656	-4.33	rs34460334	0.0278	-5.12	-2.886	295	295	bslmm	0.034522	4.18e-05	2.63023	0.00853
RBM45	2	178977181	178994382	0.0319	rs11677176	-3.81	rs16866111	-0.002014	-3.88	2.041	475	475	bslmm	0.000151	0.302	-2.62981	0.00854
KIF15	3	44803208	44894748	0.0825	rs4535266	4.28	rs17631716	0.067268	-5.89	0.308	430	18	enet	0.0899	4.59e-11	-2.62771	0.0086
FRAT2	10	99092253	99094458	0.0512	rs10882989	-2.99	rs7101333	0.0359	-5.22	2.452	472	2	lasso	0.03703	2.26e-05	-2.62587	0.00864
C20orf203	20	31219426	31261743	0.1167	rs6579027	-3.17	rs10485499	0.075234	6.26	2.153	414	414	bslmm	0.064779	2.45e-08	2.62543	0.00865
ATP13A2	1	17312452	17338423	0.0821	rs3754507	3.69	rs7513616	0.064	6.2	-2.678	348	5	lasso	0.079152	6.85e-10	-2.62467	0.00867
ARFGAP3	22	43192531	43253408	0.1066	rs5751263	4.88	rs9607961	0.05845	5.88	3	550	550	blup	0.04923	1.13e-06	2.62	0.00867
TOP2B	3	25639395	25705863	0.0732	rs4681018	-4.4	rs2037860	0.007663	-3.92	2.077	518	23	enet	0.03623	2.75e-05	-2.62298	0.00872
ANKRD10	13	111530886	111567416	0.0997	rs885339	-4.29	rs11617995	0.062174	-5.73	-1.983	672	3	lasso	0.049887	9.63e-07	2.62156	0.00875
RER1	1	2323213	2336885	0.0571	rs4592207	6.51	rs2840532	-0.00222	-3.53	-2.948	359	359	blup	0.013272	0.00813	2.62111	0.00876
LOC100130872	4	1189570	1202750	0.1714	rs9332466	-4.46	rs1250105	0.156369	8.47	3.239	384	24	enet	0.163774	1.85e-19	2.61957	0.0088
CAST	5	95997740	96110385	0.1152	rs11746232	3.22	rs26484	0.139	8.14	-2.632	521	4	lasso	0.125	5.02e-15	-2.61872	0.00883
PRSS3	9	33750463	33799229	0.2116	rs706119	3.58	rs855441	0.122175	-7.67	2.121	318	26	enet	0.16112	3.8e-19	-2.6177	0.00885
WIPF3	7	29846169	29956682	0.1259	rs6947237	3.74	rs174916	0.080516	-7.37	-2.562	576	5	lasso	0.09143	3.13e-11	2.61684	0.00887
TSNARE1	8	143293440	143484543	0.2215	rs4129585	8.58	rs13265349	0.040352	6.08	-0.565	510	510	bslmm	0.15173	4.78e-18	2.61633	0.00889
NME6	3	48335588	48342886	0.0562	rs4558783	-3.45	rs3197223	0.07202	-6.24	-2.455	256	13	enet	0.07654	1.32e-09	2.6151	0.00892
PEBP1	12	118573869	118583390	0.0689	rs1726393	3.26	rs904661	0.048315	5.18	-2.601	509	3	lasso	0.04085	8.85e-06	-2.61361	0.00896
TMEM56	1	95558072	95663161	0.074	rs4428940	5.55	rs933107	0.00236	-4.25	1.133	602	602	bslmm	0.018295	0.00229	-2.61337	0.00897
LOC100288181	8	143783669	143808391	0.3079	rs4129585	8.58	rs2244152	0.407071	-13.62	-2.87	420	420	bslmm	0.41652	7.97e-55	2.61269	0.00898
FAR2	12	29301935	29488549	0.0822	rs302321	-4.66	rs4931166	0.054427	-5.93	-2.765	659	659	bslmm	0.05387	3.61e-07	2.6095	0.00907
AGBL3	7	134671258	134820530	0.2894	rs6467557	4.08	rs17168200	0.244267	-10.65	2.814	542	4	lasso	0.24214	3.71e-29	-2.60524	0.00918
FAM193B	5	176946789	176981548	0.0597	rs2336406	-2.57	rs28626332	0.0114	-4.15	-2.206	262	3	lasso	0.0176	0.00273	2.60427	0.00921
DCHS1	11	6642557	6677074	0.081	rs4758124	3.48	rs12294943	0.084257	6.35	-2.372	640	640	bslmm	0.0878	7.8e-11	-2.60274	0.00925
RHOA	3	49396578	49449526	0.0254	rs6795772	3.33	rs4955430	0.018055	4.09	1.8	294	294	blup	0.02154	0.00102	2.60121	0.00929
LRRFIP2	3	37094116	37217851	0.0375	rs9811916	6.33	rs7632760	0.003622	4.05	2.911	481	481	bslmm	0.01665	0.00346	2.59686	0.00941
RGS17	6	153332031	153452389	0.0688	rs192846	-3.14	rs9479493	0.00635	-4.06	-2.313	602	23	enet	0.030105	0.000124	2.5968	0.00941
COX10	17	13972718	14111996	0.1471	rs8080167	4.38	rs8066253	0.0935	7.17	-3.216	703	27	enet	0.13755	2.09e-16	-2.59524	0.00945
CNN2	19	1026297	1039064	0.1426	rs1046040	3.51	rs4807440	0.0726	5.99	-1.276	472	472	bslmm	0.07695	1.19e-09	-2.59451	0.00947
WDR6	3	49044636	49053386	0.1738	rs7633840	3.37	rs4513485	0.225074	10.32	2.501	263	18	lasso	0.25394	1.06e-30	2.59149	0.00956
CNTRL	9	123850573	123939886	0.0416	rs942152	-3.64	rs2078141	0.05634	-5.2	2.669	421	2	lasso	0.04664	2.14e-06	-2.5914	0.00956
PCDHGA3	5	140723600	140892548	0.0529	rs17208383	-5.39	rs4912763	0.0284	4.7	-2.59	588	1	lasso	0.0164	0.00365	-2.59	0.0096
NPM3	10	103541081	103543170	0.032	rs17767748	4.37	rs4919593	0.0134	-4.1	1.357	262	2	lasso	0.03026	0.000119	-2.58748	0.00967
DKFZp779M0652	11	45792982	45793909	0.3076	rs6485671	5.66	rs2666890	0.117892	8.09	2.576	398	398	bslmm	0.24779	6.82e-30	2.58698	0.00968
ITGAX	16	31366508	31394318	0.0475	rs9936992	-2.29	rs8052139	0.032283	-4.55	-2.249	282	7	enet	0.0536	3.87e-07	2.5864	0.0097
SCN9A	2	167051696	167232497	0.0974	rs6432902	-4.31	rs13034090	0.071448	5.81	1.344	494	494	bslmm	0.075715	1.62e-09	2.58339	0.00978
TMEM132E	17	32907767	32966337	0.1797	rs1029742	3.37	rs11651584	0.0997	-6.88	2.455	623	3	lasso	0.09006	4.41e-11	-2.58231	0.00981
KIAA1024	15	79724857	79764642	0.0693	rs8037898	-3.39	rs769761	0.050215	-5.11	2.432	626	4	lasso	0.03171	8.33e-05	-2.5808	0.00986
GTDC1	2	144703580	145090083	0.1455	rs12991836	6.18	rs10206546	0.07042	-6.93	-3.925	418	7	lasso	0.125727	4.67e-15	2.58036	0.00987
C17orf89	17	79213104	79215098	0.0893	rs3208787	-3.61	rs8079383	0.0384	-5.24	3.175	433	2	lasso	0.04871	1.29e-06	-2.57947	0.0099
BDKRB2	14	96671134	96710666	0.3547	rs12890486	3.36	rs2069571	0.046213	6.33	2.45	595	24	enet	0.18791	2.38e-22	2.5779	0.00994
C7orf73	7	135347220	135378162	0.1916	rs12532042	3.51	rs3110823	0.188888	-9.42	-2.827	483	8	lasso	0.22228	1.3e-26	2.57697	0.00997
NUBP2	16	1832932	1839192	0.0512	rs1626051	-3.53	rs8047464	0.035968	-5.01	-2.636	477	4	lasso	0.02764	0.000227	2.5745	0.01
SUCLG2	3	67410883	67705038	0.2305	rs7630024	-3.67	rs13076634	0.035065	5.39	1.378	532	532	bslmm	0.16226	2.79e-19	2.57595	0.01
DFNA5	7	24737973	24797639	0.3038	rs2237326	5.54	rs876308	0.255188	10.86	3.436	677	7	lasso	0.27255	3.48e-33	2.57562	0.01
CHST2	3	142838617	142842856	0.0493	rs11708528	3.55	rs6789472	-0.00162	-3.14	0.492	542	542	blup	0.01488	0.00541	-2.57144	0.0101
ERAP2	5	96211643	96255406	0.5791	rs11746232	3.22	rs27290	0.765	18.62	-2.572	515	51	enet	0.786	4.18e-153	-2.57315	0.0101
LIMK1	7	73498106	73536855	0.0594	rs2269082	-3.43	rs810532	0.013069	4.44	-3.195	308	308	bslmm	0.02349	0.000632	-2.57349	0.0101
TDRD9	14	104394816	104519004	0.2358	rs8017993	7.45	rs10149651	0.210682	9.86	-2.702	367	14	enet	0.20841	7.17e-25	-2.5699	0.0102
DNAJA4	15	78556486	78574538	0.2537	rs8042374	-6.95	rs2037347	0.193853	9.44	1.771	405	405	bslmm	0.203	3.36e-24	2.568	0.0102
P2RX5	17	3576521	3599698	0.0611	rs3760471	4.78	rs222757	0.00853	4.19	1.518	533	22	enet	0.01086	0.0151	2.5654	0.0103
STON2	14	81726993	81893748	0.0834	rs12880551	4.54	rs6574644	0.015122	4.35	0.479	483	7	lasso	0.02469	0.000469	2.5609	0.0104
CD109	6	74405507	74538041	0.0985	rs16883571	3.55	rs9343053	0.0181	-4.52	-0.402	421	421	blup	0.065235	2.19e-08	2.5618	0.0104
CLIC5	6	45866189	46048085	0.1661	rs1555214	3.37	rs976083	0.0831	6.81	-2.929	532	532	blup	0.112909	1.3e-13	-2.5579	0.0105
OGN	9	95146248	95166937	0.0385	rs7868874	4.82	rs3858097	0.035632	4.8	-2.217	392	4	lasso	0.03704	2.25e-05	-2.5592	0.0105
LACC1	13	44453419	44468068	0.2346	rs9595066	5.08	rs6561150	0.16173	8.76	-4.112	525	525	bslmm	0.247341	7.8e-30	-2.55506	0.0106
ANKRD27	19	33087906	33166102	0.2861	rs8112050	4.67	rs259286	0.329	-12.58	2.306	431	4	lasso	0.36128	5.91e-46	-2.55701	0.0106
RHBDD3	22	29655843	29663914	0.05	rs6519766	4.02	rs737883	0.035466	-4.66	2.782	420	5	lasso	0.02439	0.000505	-2.56	0.0106
DPCD	10	103348088	103369410	0.0724	rs17767748	4.37	rs7006	0.0697	-5.76	-2.702	301	5	lasso	0.06043	7.18e-08	2.55116	0.0107
PAAF1	11	73587743	73638781	0.6966	rs11235995	-4.04	rs634771	0.104559	-7.2	0.698	348	60	enet	0.32936	3.6e-41	2.54936	0.0108
LIN7B	19	49617617	49621717	0.0767	rs3745474	-5.82	rs4802561	0.0837	6.3	2.54	396	3	lasso	0.0783	8.47e-10	2.54455	0.0109
ZNF470	19	57078889	57100278	0.2317	rs2304127	3.37	rs10412218	0.278	-11.25	2.64	506	6	lasso	0.27526	1.5e-33	-2.54129	0.011
ADIPOR1	1	202909959	202927700	0.0865	rs4950914	-3.3	rs10920531	0.0474	4.83	-1.706	493	493	bslmm	0.050662	7.96e-07	-2.53985	0.0111
PROM1	4	15969848	16085623	0.0643	rs7660122	-3.71	rs10516295	0.000417	-3.89	1.124	640	640	blup	0.012954	0.00882	-2.5388	0.0111
MC4R	18	58038563	58040001	0.0952	rs948769	3.06	rs11660783	0.020853	-4.5	0.814	455	455	blup	0.04197	6.73e-06	-2.53608	0.0112
VSTM2L	20	36531498	36573747	0.0528	rs1884635	-3.82	rs6125916	0.024509	-4.51	-3.138	489	12	enet	0.033809	4.97e-05	2.53779	0.0112
PCDHB10	5	140571951	140575213	0.1252	rs991918	4.89	rs6580182	0.109	7.31	2.457	441	4	lasso	0.127	3e-15	2.53195	0.0113
AMZ2P1	17	62962667	62971703	0.0818	rs11656396	-4.1	rs35020254	0.0163	4.21	-3.744	294	294	bslmm	0.03079	0.000104	-2.52896	0.0114
AP2B1	17	33914281	34053436	0.0818	rs12150434	-2.77	rs4796098	0.0988	6.88	2.452	445	445	bslmm	0.08193	3.42e-10	2.52626	0.0115
ZNF714	19	21264952	21307883	0.1053	rs488125	-4.26	rs6511179	0.102	7.24	-2.297	297	11	lasso	0.11176	1.75e-13	-2.52695	0.0115
C9orf114	9	131581929	131592100	0.0579	rs2480452	4.68	rs2900269	0.018568	4.84	-2.173	320	320	bslmm	0.02177	0.000967	-2.5283	0.0115
RIN1	11	66099541	66104311	0.0709	rs2231884	3.46	rs10219183	0.035625	5.15	-2.031	304	304	bslmm	0.0409	8.74e-06	-2.5246	0.0116
TRAPPC4	11	118889240	118894385	0.3413	rs7117266	-4.2	rs569	0.360884	12.83	2.351	377	3	lasso	0.36058	7.57e-46	2.51629	0.0119
MKKS	20	10385427	10414887	0.1841	rs4813944	-3.6	rs1545	0.133713	-8.04	-2.171	592	592	bslmm	0.152139	4.29e-18	2.51383	0.0119
PCDHGB7	5	140797259	140892548	0.0508	rs17208383	-5.67	rs1002519	0.0254	4.61	-2.432	572	2	lasso	0.0191	0.00187	-2.51426	0.0119
PLBD1	12	14656596	14720791	0.0483	rs7296684	4.74	rs1862013	-0.001784	-3.41	4.065	365	365	bslmm	0.00641	0.0486	-2.51081	0.012
DPP4	2	162848754	162931052	0.1701	rs4664442	5.08	rs3788976	0.049599	-5.6	-1.991	332	7	lasso	0.068868	8.88e-09	2.5126	0.012
ARHGAP19	10	98981929	99052430	0.0713	rs10882989	-2.99	rs10786321	0.0512	-4.96	2.616	478	5	lasso	0.04496	3.23e-06	-2.50838	0.0121
P2RX4	12	121647663	121671909	0.1738	rs1653591	4.88	rs3892756	0.08343	-7.06	-2.087	427	4	lasso	0.12253	1.07e-14	2.50869	0.0121
TPP2	13	103249285	103331523	0.1006	rs644005	3.19	rs630706	0.099846	-6.97	-2.478	712	4	lasso	0.088771	6.11e-11	2.50852	0.0121
MYLK3	16	46736193	46797158	0.0946	rs12445911	-3.29	rs7197485	0.064176	-5.48	2.321	116	116	bslmm	0.0629	3.9e-08	-2.5088	0.0121
DNAJC28	21	34860237	34864023	0.1231	rs2251854	4.3	rs8971	0.15253	8.44	-2.509	469	3	lasso	0.149914	7.79e-18	-2.509	0.012106
MINA	3	97660660	97691295	0.2151	rs301960	3.39	rs1911114	0.228167	10.31	-2.742	384	8	lasso	0.22727	3.03e-27	-2.50675	0.0122
FRAS1	4	78978723	79465423	0.2608	rs381765	2.62	rs873455	0.032201	5.07	0.466	634	634	bslmm	0.151477	5.12e-18	2.5067	0.0122
EPM2AIP1	3	37027356	37034795	0.0268	rs9811916	6.33	rs6806158	0.009125	3.6	-3.036	408	32	enet	0.01649	0.00361	-2.50439	0.0123
IBTK	6	82879955	82957448	0.0909	rs947573	-4.04	rs7743511	0.0688	-6.09	2.527	417	22	enet	0.070345	6.15e-09	-2.501	0.0124
MTMR7	8	17154305	17271040	0.4476	rs7845103	4.83	rs6981281	0.464244	-14.5	2.342	849	8	lasso	0.4691	4.45e-64	-2.50027	0.0124
ZIC4	3	147103834	147124596	0.0988	rs3852000	-3.72	rs11914998	0.032256	5.6	-1.9	314	314	blup	0.07528	1.8e-09	-2.49377	0.0126
PRELID2	5	145138581	145214899	0.0963	rs17419257	-3.08	rs12658465	-0.000248	4.23	-1.244	389	37	enet	0.0461	2.47e-06	-2.49422	0.0126
ZNF589	3	48282595	48329115	0.1455	rs4558783	-3.45	rs9830016	0.144908	8.95	-2.594	254	254	bslmm	0.16511	1.28e-19	-2.49226	0.0127
LOC100130673	7	32496509	32498106	0.2143	rs41479949	3.45	rs10273165	0.253231	11.22	-2.387	510	20	enet	0.26683	2.05e-32	-2.49127	0.0127
ZCCHC7	9	37120468	37358145	0.2075	rs7034554	3.98	rs1536876	0.138071	-8.08	1.472	596	24	enet	0.13775	1.99e-16	-2.4906	0.0128
PNPO	17	46018888	46026674	0.1487	rs1468270	-4.28	rs12602010	0.0608	6.47	1.967	383	383	bslmm	0.09123	3.29e-11	2.48524	0.0129
MRPL39	21	26957967	26979801	0.1204	rs926962	2.96	rs2010214	0.03823	-5.69	2.219	384	384	blup	0.068022	1.1e-08	-2.483	0.013034
QPCT	2	37571752	37600465	0.1862	rs3770752	-4.43	rs3821142	0.125043	7.68	1.96	513	18	enet	0.138135	1.79e-16	2.48156	0.0131
ASPDH	19	51014856	51017947	0.1668	rs6509477	-3.48	rs889131	0.2	9.54	-2.452	462	3	lasso	0.19912	1.01e-23	-2.47937	0.0132
MFSD4	1	205538111	205572046	0.1043	rs3903399	4.57	rs2282449	0.0622	-5.48	2.47	486	4	lasso	0.059928	8.12e-08	-2.47694	0.0133
LRIG3	12	59265936	59314319	0.0487	rs11172999	-3.17	rs10877182	0.01294	-4.77	-1.982	458	458	bslmm	0.02634	0.000312	2.47292	0.0134
NUP88	17	5289345	5323059	0.1351	rs8072032	-4.21	rs2301740	0.15	-8.48	-2.652	542	6	lasso	0.16909	4.33e-20	2.47258	0.0134
STEAP3	2	119981383	120023227	0.0748	rs13403020	3.56	rs838090	0.050216	-5.34	-2.067	508	4	lasso	0.057523	1.47e-07	2.4725	0.0134
TFEC	7	115580005	115799950	0.0595	rs13227817	-3.9	rs2191502	0.008672	-4	-0.023	408	408	blup	0.02898	0.000163	2.47349	0.0134
SPPL2A	15	50999736	51057910	0.1004	rs1438921	3.42	rs12899586	0.052565	-6.29	-2.414	432	432	blup	0.07465	2.11e-09	2.4698	0.0135
DCAKD	17	43100705	43138473	0.1846	rs4986172	3.83	rs7225329	0.201	-9.65	2.495	334	6	lasso	0.19584	2.56e-23	-2.46832	0.0136
IMMP2L	7	110303105	111202573	0.0465	rs214475	-6.33	rs214456	0.003355	-4.03	5.901	659	659	blup	0.00462	0.0794	-2.46732	0.0136
FLJ10038	15	50641134	50647076	0.3322	rs2574754	3.14	rs17508371	0.240453	-10.56	-1.957	427	28	enet	0.2614	1.09e-31	2.4661	0.0137
ATP2C1	3	130569368	130735555	0.0922	rs2090994	3.65	rs16835460	0.009589	4.46	1.347	441	441	blup	0.02104	0.00116	2.46403	0.0137
PPP6R2	22	50781745	50883518	0.1351	rs2092982	4.95	rs4824127	0.024003	5.75	0.514	369	369	blup	0.0889	5.92e-11	-2.46	0.0138
GDA	9	74729510	74867140	0.0556	rs17494333	3.69	rs11143186	0.047192	-5.27	-2.834	459	3	lasso	0.0484	1.39e-06	2.4612	0.0138
CRLF3	17	29109701	29151778	0.2212	rs216481	4.33	rs9915139	0.259	-11.11	-2.38	274	4	lasso	0.26973	8.36e-33	2.45985	0.0139
SLC25A24	1	108677343	108742980	0.357	rs17020104	-3.35	rs594397	0.361	-12.79	-1.903	410	32	enet	0.394718	3.15e-51	2.45996	0.0139
SEMA5B	3	122628039	122747452	0.1927	rs9873177	4.06	rs2303982	0.105308	7.09	1.834	519	519	bslmm	0.11348	1.12e-13	2.45866	0.0139
DNAJC21	5	34929697	34959069	0.1154	rs4505926	-2.94	rs16899972	0.0908	-6.8	-1.365	525	8	lasso	0.1	3.57e-12	2.45849	0.014
CCDC112	5	114602884	114632458	0.0382	rs267298	3.09	rs6870296	0.00173	3.82	1.281	433	433	blup	0.0076	0.0354	2.45648	0.014
MED17	11	93517404	93546496	0.3073	rs672392	3	rs607349	0.287447	11.47	-2.391	411	4	lasso	0.29682	1.61e-36	-2.45556	0.0141
SF3A3	1	38422651	38455761	0.0472	rs11210569	-4.34	rs4072980	0.0339	-5.18	0.643	474	3	lasso	0.045553	2.79e-06	-2.45447	0.0141
NDUFS1	2	206987802	207024243	0.1035	rs11683982	3.43	rs1044120	0.093576	-6.92	1.572	429	9	lasso	0.086037	1.22e-10	-2.45487	0.0141
NUDCD3	7	44421964	44530385	0.0568	rs6656	-4.96	rs7799558	0.032488	4.91	-3.777	384	384	blup	0.02503	0.000432	-2.45543	0.0141
WAPAL	10	88195012	88281541	0.0494	rs1863824	4.36	rs10887606	0.0655	-5.59	2.437	496	3	lasso	0.0527	4.83e-07	-2.44898	0.0143
GLRX2	1	193065594	193075244	0.0939	rs7515024	-4.17	rs7543029	0.0794	-6.36	-3.52	355	355	blup	0.094033	1.62e-11	2.44654	0.0144
GPIHBP1	8	144295067	144299044	0.2356	rs7835528	-4.18	rs10087900	0.128217	8.19	-1.238	398	29	enet	0.19766	1.53e-23	-2.44712	0.0144
KLHDC1	14	50159822	50219870	0.0823	rs1950610	-3.66	rs12878929	0.03388	5.25	-1.201	400	4	lasso	0.04245	5.97e-06	-2.4458	0.0145
SCAMP3	1	155225769	155232176	0.045	rs10796933	-4.92	rs734074	0.0448	-4.73	2.455	309	2	lasso	0.034857	3.85e-05	-2.44416	0.0145
RARS2	6	88224095	88299735	0.0839	rs4706301	-4.5	rs7772351	0.022	-4.6	0.623	485	485	blup	0.037714	1.91e-05	-2.4437	0.0145
MIOS	7	7606615	7647110	0.0945	rs17248900	-3.46	rs886727	0.041703	5.49	-2.223	734	4	lasso	0.05027	8.76e-07	-2.44564	0.0145
ACTR10	14	58666832	58702353	0.1603	rs2881770	-3.85	rs7150530	0.053883	5.81	-3.793	422	7	lasso	0.11639	5.29e-14	-2.441	0.0146
ITGA9	3	37493812	37861281	0.1592	rs11713329	-3.93	rs6772967	0.097133	6.82	2.237	530	4	lasso	0.10282	1.73e-12	2.44333	0.0146
NTN4	12	96051582	96184930	0.2935	rs11107998	3.59	rs10777724	0.132287	-7.84	2.366	659	37	enet	0.21218	2.43e-25	-2.43847	0.0147
ZNF609	15	64791618	64978266	0.0556	rs4777185	3.95	rs16948182	0.065411	-5.84	2.428	324	10	enet	0.05675	1.78e-07	-2.4401	0.0147
ZBTB32	19	36203829	36207940	0.1077	rs3810449	-3.84	rs231237	0.0411	5.42	1.46	443	443	blup	0.03867	1.51e-05	2.43864	0.0147
AGA	4	178351928	178363657	0.4658	rs6838111	3.55	rs4690522	0.427288	-13.91	-2.44	446	4	lasso	0.450503	1.05e-60	2.43922	0.0147
LAMC3	9	133884503	133968446	0.1125	rs913218	-2.86	rs10901333	0.042224	-5.93	-2.03	501	4	lasso	0.04389	4.2e-06	2.44	0.0147
GUSBP11	22	23980674	24059610	0.2167	rs17545261	-3.05	rs1109403	0.162195	-8.84	-2.841	502	7	lasso	0.17861	3.16e-21	2.44	0.0148
FEZ2	2	36779403	36825332	0.1592	rs17020125	4.28	rs10172196	0.237029	-10.45	-2.38	609	2	lasso	0.222345	1.28e-26	2.43799	0.0148
F7	13	113760101	113774995	0.1018	rs11164135	4.25	rs10665	0.046506	-5.46	2.368	451	7	lasso	0.032685	6.55e-05	-2.43179	0.015
HS3ST3B1	17	14204505	14249492	0.0787	rs8080167	4.38	rs7220546	0.0631	5.72	2.214	668	6	lasso	0.05376	3.72e-07	2.43128	0.015
CYTH2	19	48972464	48985571	0.1221	rs8106205	-4.87	rs1799270	0.0359	-4.26	0.289	530	24	enet	0.03649	2.58e-05	2.42852	0.0152
CAMK1G	1	209757044	209787284	0.0851	rs9429816	2.87	rs11589826	0.0335	5.35	2.605	489	4	lasso	0.043286	4.87e-06	2.42801	0.0152
RPS23	5	81569138	81574235	0.4008	rs6891774	3.65	rs226194	0.635	-16.97	-2.44	439	30	enet	0.64	3.87e-102	2.42842	0.0152
ZFP37	9	115804173	115818996	0.1902	rs10981613	2.95	rs10981613	0.102362	7.02	2.948	535	535	bslmm	0.10779	4.85e-13	2.4266	0.0152
ZNF837	19	58878989	58892389	0.0553	rs3794964	-3.06	rs4801273	0.000568	3.25	-1.417	321	321	bslmm	0.02092	0.00119	-2.42454	0.0153
POC1B	12	89813497	89920039	0.3266	rs6538188	4.77	rs7134172	0.485584	14.84	-2.435	385	7	enet	0.46754	8.64e-64	-2.42391	0.0154
NBPF10	1	145293370	146467744	0.099	rs4132958	3.95	rs6669494	-0.00147	3.6	-0.737	379	379	bslmm	0.01759	0.00274	-2.42328	0.0154
ADAMTS3	4	73146685	73434516	0.0959	rs4694141	3.46	rs6446834	0.10417	7.51	2.393	419	8	lasso	0.113701	1.06e-13	2.41774	0.0156
CRAT	9	131857072	131873070	0.0803	rs2480452	4.68	rs3124510	0.076647	-6.33	2.418	389	1	lasso	0.06975	7.14e-09	-2.418	0.0156
XRRA1	11	74518783	74660232	0.5886	rs539343	-4.08	rs2119028	0.786018	18.84	-2.324	521	3	lasso	0.78378	5.78e-152	-2.41303	0.0158
CD40	20	44746905	44758384	0.0553	rs4239702	4	rs16991114	0.001961	-3.43	1.924	503	5	lasso	0.000665	0.255	-2.41278	0.0158
SPNS2	17	4402128	4443228	0.1079	rs3760471	4.78	rs333117	0.0663	6.07	2.372	480	3	lasso	0.05625	2.01e-07	2.40937	0.016
CROCCP3	1	16793930	16819196	0.0958	rs277447	3.8	rs7537985	0.027	5.17	-0.309	250	250	blup	0.055686	2.31e-07	-2.40902	0.016
RBPJ	4	26321331	26436752	0.0643	rs6825268	-5.06	rs2788864	0.010551	4.52	-2.414	397	397	blup	0.03101	9.89e-05	-2.40676	0.0161
EZR	6	159186772	159240456	0.0602	rs6455601	-2.78	rs2361472	0.0216	4.39	2.199	558	24	enet	0.02135	0.00107	2.4057	0.0161
SFMBT2	10	7200585	7453448	0.1478	rs11254838	3.26	rs1535863	0.0618	5.7	-2.01	873	20	enet	0.06147	5.55e-08	-2.40437	0.0162
NUP210L	1	153965167	154127592	0.0868	rs2252508	4.55	rs2229238	0.00103	3.58	1.585	384	384	bslmm	0.227305	3e-27	2.40289	0.0163
RALBP1	18	9475006	9538106	0.1068	rs8092765	4.13	rs9949213	0.011527	4.97	3.746	562	562	blup	0.04269	5.64e-06	2.40007	0.0164
ZNF445	3	44481261	44561226	0.0622	rs7635417	-4.58	rs7616113	0.035714	-5.55	-0.266	353	353	blup	0.06017	7.65e-08	-2.39912	0.0164
SRPRB	3	133502876	133540336	0.0805	rs6795214	3.95	rs2715631	0.061596	-5.61	-2.02	504	5	lasso	0.05464	2.99e-07	2.39917	0.0164
FAM86B1	8	12039612	12051624	0.0232	rs2073809	3	rs11998678	0.021386	4.35	2.063	204	3	lasso	0.01152	0.0127	2.39967	0.0164
HSDL2	9	115142188	115234685	0.0797	rs3843823	3.62	rs12335731	0.008618	-4.73	-1.596	539	539	blup	0.03209	7.59e-05	2.3993	0.0164
C15orf61	15	67813521	67819641	0.0586	rs266339	4.26	rs8027115	0.051149	-5.04	-2.398	423	4	lasso	0.03634	2.68e-05	2.3952	0.0166
SELENBP1	1	151336777	151345210	0.2346	rs955955	-4.46	rs17564294	0.0867	-6.4	1.866	326	25	enet	0.088686	6.25e-11	-2.39474	0.0166
PMF1-BGLAP	1	156182778	156213123	0.099	rs11264431	4.38	rs1543294	0.0667	-6.12	-2.556	391	4	lasso	0.062197	4.64e-08	2.39616	0.0166
TRIM47	17	73870244	73874656	0.1544	rs11657422	3.79	rs9908862	0.116	-8.21	3.121	384	13	enet	0.14512	2.8e-17	-2.39261	0.0167
VGLL4	3	11597543	11762220	0.0413	rs7613596	-4.28	rs34621655	0.018811	4.3	-1.893	511	511	blup	0.02261	0.000784	-2.39171	0.0168
MRPL42	12	93861265	93897548	0.1527	rs11107066	-3.05	rs12820842	0.105538	7.09	1.744	463	5	lasso	0.1317	9.78e-16	2.38995	0.0169
KCTD6	3	58477822	58488087	0.0459	rs6767498	3.57	rs8723	0.021475	4.12	1.937	418	9	lasso	0.01331	0.00806	2.38986	0.0169
TERF1	8	73921096	73959987	0.0621	rs7812995	4.15	rs6991116	0.005287	3.92	-2.674	586	586	bslmm	0.01691	0.00324	-2.38899	0.0169
RNF149	2	101887683	101925178	0.1236	rs11674199	3.12	rs13031025	0.111156	7.2	2.583	404	3	lasso	0.114742	8.1e-14	2.38651	0.017
FLJ13197	4	38614321	38666249	0.1284	rs17577389	-3.74	rs2637713	0.099359	-7.05	2.445	608	608	bslmm	0.105478	8.77e-13	-2.38594	0.017
FAM90A25P	8	12272029	12275541	0.1102	rs2977126	4.37	rs4841662	0.077789	6.32	2.048	189	3	lasso	0.07621	1.43e-09	2.38766	0.017
EDEM3	1	184659624	184724041	0.1126	rs234123	-3.83	rs861575	0.0845	-6.95	-2.072	455	14	lasso	0.110673	2.31e-13	2.38387	0.0171
GSS	20	33516235	33543601	0.0644	rs6120849	3.98	rs2236271	0.043549	-5.41	-2.498	356	18	enet	0.044753	3.4e-06	2.38205	0.0172
TOMM34	20	43570770	43589114	0.1863	rs13043430	-4.57	rs10485453	0.153964	-8.53	2.31	416	416	bslmm	0.151052	5.74e-18	-2.37861	0.0174
C11orf24	11	68028802	68039469	0.2188	rs676318	4.93	rs2450906	0.077551	7.03	1.732	300	300	bslmm	0.13153	1.02e-15	2.37446	0.0176
CYP4Z1	1	47533159	47583992	0.0516	rs9727862	3.17	rs10890464	0.0151	-3.81	-1.092	413	413	bslmm	0.018854	0.002	2.37315	0.0176
SPON2	4	1160720	1202750	0.2826	rs9332466	-4.46	rs1250105	0.165555	8.75	3.239	393	36	enet	0.261467	1.07e-31	2.37401	0.0176
LOC96610	22	22652462	22677324	0.1004	rs5756076	-3.82	rs4277621	0.022249	4.89	2.019	350	3	lasso	0.05322	4.24e-07	2.37	0.0177
SFI1	22	31892124	32014537	0.0545	rs2413045	3.52	rs5998002	0.010687	4.88	-1.607	386	386	blup	0.03837	1.63e-05	-2.37	0.0177
PCOLCE2	3	142536701	142608045	0.157	rs11708528	3.55	rs6794287	0.121637	7.56	-1.886	486	4	lasso	0.11622	5.53e-14	-2.3727	0.0177
PCDHB11	5	140579347	140582618	0.1334	rs991918	4.89	rs998794	0.101	7	-2.222	446	3	lasso	0.0834	2.35e-10	-2.37278	0.0177
LRFN5	14	42076763	42373752	0.2227	rs10149831	-4.07	rs17181601	0.184802	9.33	-2.043	470	470	bslmm	0.19253	6.5e-23	-2.3683	0.0179
SAMD15	14	77843761	77857587	0.111	rs8010861	2.86	rs4223	0.110153	-7.2	-2.089	546	3	lasso	0.115	7.57e-14	2.3684	0.0179
VOPP1	7	55538305	55640200	0.1002	rs7793921	3.38	rs4948036	0.059827	-5.48	2.989	450	450	bslmm	0.06244	4.37e-08	-2.36716	0.0179
FARP2	2	242295663	242434256	0.289	rs6605265	3.12	rs1532788	0.250323	-10.89	-2.863	389	29	enet	0.309442	2.69e-38	2.36625	0.018
MAP1LC3A	20	33134687	33148149	0.2171	rs2300209	-3.74	rs6088525	0.137271	-9.02	-1.758	309	309	blup	0.186114	3.93e-22	2.36249	0.0182
SQSTM1	5	179233387	179265077	0.0781	rs2271214	3.84	rs269458	0.00362	-4.26	0.489	460	460	bslmm	0.0375	2.01e-05	-2.36188	0.0182
N4BP3	5	177540555	177553107	0.1062	rs7446073	3.85	rs3812071	0.0178	-4.06	0.473	399	5	lasso	0.0404	9.85e-06	-2.3601	0.0183
MRPL18	6	160211021	160219461	0.0532	rs220722	-3.04	rs11757681	0.0694	6.17	-2.414	560	10	lasso	0.05468	2.96e-07	-2.3601	0.0183
CABLES2	20	60963685	60982339	0.0687	rs2236527	4.27	rs755726	0.014399	-4.62	1.725	485	18	enet	0.02529	0.000404	-2.35797	0.0184
ARHGAP24	4	86396283	86923823	0.0694	rs9884282	4.2	rs11931970	0.002467	-3.97	0.413	622	17	enet	0.015931	0.00415	-2.3573	0.0184
AP4E1	15	51200868	51298097	0.1839	rs12148492	4.06	rs3803369	0.147105	8.23	1.565	500	11	lasso	0.17645	5.74e-21	2.3535	0.0186
NUDCD1	8	110253147	110346350	0.0669	rs7011741	3.43	rs4735098	0.063434	-5.76	-2.243	385	13	lasso	0.05894	1.04e-07	2.34962	0.0188
DLST	14	75348593	75370450	0.0927	rs8009761	-4.01	rs2111705	0.105642	-7.28	-1.928	386	2	lasso	0.10858	3.96e-13	2.3481	0.0189
RPAIN	17	5322960	5336340	0.1003	rs8072032	-4.21	rs8072363	0.133	8.21	-2.347	534	2	lasso	0.12181	1.3e-14	-2.3472	0.0189
NTM	11	131240370	132206716	0.1058	rs1433980	-6.69	rs7939158	0.009893	-4.84	-1.697	1337	1337	bslmm	0.04381	4.28e-06	-2.34507	0.019
SPTLC1	9	94793419	94877690	0.2629	rs10481715	4.13	rs2297568	0.161657	9.42	-1.971	500	8	lasso	0.27005	7.58e-33	-2.3414	0.0192
ENPP1	6	132129155	132216295	0.1484	rs2286453	2.74	rs1800949	0.0527	-5.87	-1.775	419	29	enet	0.088705	6.21e-11	2.3403	0.0193
RAVER2	1	65210777	65298914	0.0711	rs7539178	4.18	rs310245	0.063	-5.9	2.147	485	4	lasso	0.059688	8.62e-08	-2.3372	0.0194
VPS28	8	145648999	145653927	0.3867	rs4925813	2.58	rs11992877	0.281993	11.44	-2.124	182	9	enet	0.31329	7.62e-39	-2.33528	0.0195
C10orf11	10	77542518	78317126	0.2817	rs12219498	-4.5	rs4746298	0.0507	-6.21	3.96	829	829	bslmm	0.17009	3.3e-20	-2.33312	0.0196
CAND1	12	67663060	67708388	0.0735	rs1866255	5.07	rs10506545	0.052429	-5.55	1.943	563	4	lasso	0.05567	2.32e-07	-2.33268	0.0197
CANX	5	179125427	179158639	0.1389	rs2271214	3.84	rs10516146	0.168	8.85	-2.556	464	4	lasso	0.174	1e-20	-2.33275	0.0197
SFTA1P	10	10826401	10836877	0.119	rs619030	3.79	rs10905835	0.126	7.67	2.277	642	4	lasso	0.12291	9.72e-15	2.3303	0.0198
TOB2	22	41829491	41843027	0.0242	rs1023500	-6.64	rs132905	0.011489	3.99	1.341	278	278	bslmm	0.00758	0.0355	2.33	0.0198
ACCS	11	44087728	44105569	0.3416	rs6485497	-3.82	rs7951555	0.203222	9.71	1.565	539	11	lasso	0.28694	3.8e-35	2.32886	0.0199
SUPT5H	19	39936185	39967308	0.1038	rs8112528	3.71	rs2009970	0.0574	6.44	-2.143	451	451	bslmm	0.05368	3.79e-07	-2.32832	0.0199
KCNS1	20	43720949	43729753	0.1996	rs13043430	-4.57	rs4499491	0.194396	9.53	2.495	460	3	lasso	0.193001	5.7e-23	2.3266	0.02
NMD3	3	160939098	160971320	0.1098	rs2063836	-5.29	rs11717272	0.132239	9.08	3.062	351	351	blup	0.15519	1.89e-18	2.32139	0.0203
TMEM140	7	134832765	134850967	0.0321	rs6467557	4.08	rs11543821	-0.002219	-3.51	-2.324	467	467	blup	0.01518	0.00501	2.32139	0.0203
SNHG8	4	119199916	119200978	0.2472	rs11562922	4.4	rs4833571	0.220788	10.55	2.27	278	8	lasso	0.250442	3.06e-30	2.31961	0.0204
NQO2	6	2988200	3015940	0.4071	rs6933330	-3.62	rs4149360	0.197	-9.59	-2.597	683	683	bslmm	0.422841	6.83e-56	2.3192	0.0204
PHACTR4	1	28696092	28826881	0.1446	rs533123	-5.04	rs6682922	0.221	-10.05	1.993	328	6	lasso	0.225325	5.36e-27	-2.31538	0.0206
PCDHA13	5	140261853	140391929	0.3191	rs991918	4.89	rs155800	0.411	13.88	-2.338	449	4	lasso	0.417	8e-55	-2.31561	0.0206
MSR1	8	15965386	16050300	0.1121	rs7815674	4.74	rs414836	0.051794	-5.09	4.321	645	39	enet	0.07323	3.01e-09	-2.3157	0.0206
ATE1	10	123502624	123688217	0.0805	rs7078373	4.35	rs7917343	0.0153	4.61	-3.239	748	29	enet	0.02282	0.000745	-2.31264	0.0207
TCP11L2	12	106696580	106740792	0.0585	rs1532587	4.1	rs17218455	0.045067	-4.77	2.608	540	3	lasso	0.01981	0.00157	-2.31363	0.0207
ALS2CR8	2	203776977	203851060	0.1191	rs7600392	3.66	rs6705330	0.084568	-6.62	-1.269	278	11	lasso	0.11319	1.21e-13	2.31321	0.0207
LOC100506710	9	37079892	37090398	0.0769	rs7034554	3.98	rs2988011	0.043711	5.08	-3.352	460	460	bslmm	0.03057	0.00011	-2.313	0.0207
PLEKHA1	10	124134093	124191871	0.0655	rs7078373	4.35	rs10749467	0.0236	-4.72	2.801	618	18	enet	0.05634	1.97e-07	-2.31187	0.0208
RNH1	11	494511	507283	0.1326	rs4131943	2.95	rs12420868	0.056639	-6.53	-2.414	423	24	enet	0.09878	4.84e-12	2.31013	0.0209
DMAP1	1	44679124	44686351	0.0984	rs803675	5.52	rs4958	0.0989	7	2.31	427	1	lasso	0.08953	5.05e-11	2.31	0.0209
GLRA3	4	175563197	175750465	0.0524	rs7681841	3.62	rs1994313	0.001702	3.41	-1.552	482	16	enet	0.01171	0.0121	-2.30908	0.0209
DCAF13	8	104426941	104455680	0.0969	rs6468841	-4.21	rs3098212	0.048379	-5.97	1.022	427	4	lasso	0.08537	1.44e-10	-2.3103	0.0209
LRMP	12	25205180	25261269	0.1297	rs2352745	3.36	rs10743536	0.042627	-5.21	1.265	598	598	blup	0.05886	1.06e-07	-2.30738	0.021
GMCL1	2	70056817	70106727	0.0645	rs6718012	3.12	rs10865380	0.088516	-6.44	2.308	349	2	lasso	0.085188	1.51e-10	-2.30798	0.021
PARD3B	2	205410515	206484886	0.0688	rs2137176	-3.8	rs10211485	-0.001256	3.39	0.261	995	995	blup	0.008769	0.026	2.30856	0.021
SLC2A4	17	7185053	7191367	0.0795	rs3826408	3.75	rs2654185	0.0577	-5.28	-3.036	457	2	lasso	0.07689	1.2e-09	2.30639	0.0211
B4GALT5	20	48249482	48330421	0.0553	rs6019879	5.29	rs6067191	0.032776	4.64	-2.282	449	13	enet	0.054659	2.98e-07	-2.30547	0.0211
GSR	8	30535579	30585486	0.0398	rs2725380	-3.53	rs11574398	0.007304	4.12	2.911	378	378	blup	0.02489	0.000447	2.30466	0.0212
COL28A1	7	7398243	7575460	0.3171	rs17248900	-3.46	rs3823842	0.429968	-14.19	-2.389	739	27	enet	0.43283	1.33e-57	2.30006	0.0214
CPD	17	28705941	28796675	0.0285	rs216481	4.33	rs216484	0.0101	-3.98	-3.539	327	11	enet	0.01578	0.00431	2.29861	0.0215
HYAL3	3	50330258	50336899	0.4909	rs2624847	-4.31	rs13100173	0.382011	-13.2	2.251	275	3	lasso	0.38384	1.75e-49	-2.29839	0.0215
SLC12A6	15	34522196	34630265	0.0768	rs1390425	-4.65	rs11638909	0.009676	-4.18	2.04	533	6	lasso	0.01966	0.00163	-2.2978	0.0216
FAT3	11	92085261	92629635	0.1252	rs490958	3.6	rs12803785	0.068405	-6.17	2.131	707	6	lasso	0.07964	6.05e-10	-2.29325	0.0218
XKR9	8	71581599	71648177	0.258	rs3812429	3.19	rs6991329	0.519223	15.34	-2.285	350	13	lasso	0.51297	1.59e-72	-2.29427	0.0218
ECM2	9	95255828	95298374	0.1596	rs7868874	4.82	rs10820963	0.098409	6.77	-2.53	401	24	enet	0.10918	3.39e-13	-2.2936	0.0218
ENDOG	9	131580778	131584955	0.1683	rs2480452	4.68	rs2997922	0.190608	-9.39	-3.585	313	313	bslmm	0.19013	1.28e-22	2.293	0.0218
MFSD7	4	675617	682973	0.1766	rs9332466	-4.46	rs7436737	0.118027	7.47	-2.678	385	385	bslmm	0.112386	1.49e-13	-2.29296	0.0219
NFATC3	16	68118653	68263162	0.0478	rs1975802	5.51	rs8059305	0.023383	-4.46	3.216	307	307	blup	0.02362	0.00061	-2.2907	0.022
DCLK3	3	36753912	36781352	0.1057	rs9811916	6.33	rs9811916	0.020291	-4.16	6.329	427	427	bslmm	0.04715	1.88e-06	-2.28911	0.0221
ZFP90	16	68564047	68601039	0.0721	rs1975802	5.51	rs12925177	0.046691	5.81	-0.348	315	315	bslmm	0.05426	3.28e-07	-2.2857	0.0223
PPAPDC1B	8	38120649	38126738	0.0469	rs7845911	-6.17	rs13252226	0.01052	3.45	1.213	283	29	enet	0.01739	0.00288	-2.28441	0.0223
TMCO3	13	114145307	114204544	0.3092	rs11164135	4.25	rs11619206	0.134495	7.93	1.261	376	376	bslmm	0.239656	7.78e-29	-2.28299	0.0224
CISD2	4	103790134	103813963	0.0218	rs13116385	5.82	rs227361	-0.001352	-3.57	-2.569	322	322	blup	0.000477	0.271	2.28301	0.0224
LARP1	5	154092461	154197167	0.0569	rs489770	4.75	rs17116991	-0.0011	-3.82	0.858	524	524	bslmm	0.0127	0.00932	-2.28327	0.0224
HTR4	5	147830594	148016624	0.0635	rs4597955	-3.85	rs10075211	0.0258	4.61	3.175	545	4	lasso	0.0344	4.34e-05	2.28266	0.0225
LOC285540	4	25162293	25200127	0.3198	rs7654693	3.64	rs16876882	0.207492	-9.93	2.115	563	5	lasso	0.251048	2.55e-30	-2.28005	0.0226
MTAP	9	21802634	22029593	0.0502	rs8729	-3.59	rs871024	0.006998	-4.05	1.638	528	528	blup	0.02961	0.00014	-2.2796	0.0226
LOC619207	10	135278255	135337062	0.374	rs4838698	-3.08	rs1329151	0.295	-12.32	-1.785	313	28	enet	0.32288	3.16e-40	2.27837	0.0227
EXT2	11	44097075	44266980	0.2461	rs6485497	-3.82	rs11606372	0.232128	-10.71	1.624	639	26	enet	0.25486	8.02e-31	-2.27907	0.0227
FRMPD2	10	49364600	49482941	0.0801	rs7095392	-2.81	rs4838404	0.0517	5.22	-2.27	341	3	lasso	0.04933	1.1e-06	-2.27659	0.0228
UROS	10	127477146	127511837	0.4582	rs1368532	3.43	rs10510149	0.618	-16.8	-2.275	585	19	enet	0.61454	2.04e-95	2.27636	0.0228
ZFAT	8	135490030	135725292	0.0758	rs7464953	4.53	rs17781964	0.032584	4.74	2.576	719	719	bslmm	0.0349	3.81e-05	2.27463	0.0229
FRAT1	10	99079021	99081672	0.0483	rs10882989	-2.99	rs1932001	0.007	4.19	-0.951	469	469	bslmm	0.02451	0.00049	-2.27425	0.023
CD53	1	111413820	111442558	0.1237	rs1389724	5.1	rs2885805	0.0895	7.25	-1.005	610	13	lasso	0.106639	6.51e-13	-2.2736	0.023
TMX4	20	7961715	8000393	0.1012	rs8125486	-2.63	rs6140508	0.040922	5.58	-1.952	555	27	enet	0.060518	7.02e-08	-2.27183	0.0231
EIF3E	8	109213971	109260959	0.0728	rs2935788	-3.53	rs688746	0.069361	-6.74	1.062	401	401	bslmm	0.09425	1.53e-11	-2.27125	0.0231
MGST3	1	165600109	165625372	0.0949	rs12120390	3.19	rs8133	0.0435	-5.35	0.54	635	635	bslmm	0.054495	3.1e-07	-2.26951	0.0232
GCH1	14	55308723	55369542	0.1023	rs1950198	3.19	rs17128050	0.072814	-6.21	2.27	408	3	lasso	0.05773	1.4e-07	-2.2653	0.0235
ZNF808	19	53030908	53067717	0.1875	rs2290747	3.36	rs326441	0.103	-7.07	2.473	455	24	enet	0.11953	2.34e-14	-2.26549	0.0235
NSUN2	5	6599351	6633473	0.2323	rs274674	-3.9	rs720846	0.272	11.13	-2.549	637	7	lasso	0.271	5.26e-33	-2.26464	0.0235
CCDC85C	14	99977602	100070727	0.0791	rs2693698	-5.56	rs11622347	0.008315	-4.23	0.561	545	545	bslmm	0.01096	0.0147	2.2637	0.0236
B3GAT1	11	134248397	134281812	0.1488	rs11223651	-7.49	rs11223842	0.049712	5.56	-0.667	643	8	lasso	0.06256	4.24e-08	-2.26245	0.0237
RANBP6	9	6011018	6015640	0.0429	rs343473	-3.85	rs10975346	0.01553	-4.1	2.306	408	3	lasso	0.01131	0.0134	-2.2584	0.0239
NSUN6	10	18834263	18940550	0.1032	rs7893279	-7.23	rs7895709	0.0898	-7.07	1.786	643	3	lasso	0.09003	4.45e-11	-2.25649	0.024
TUBG2	17	40811265	40819024	0.143	rs11654121	3.29	rs2292750	0.251	10.67	-2.323	251	3	lasso	0.24627	1.07e-29	-2.25707	0.024
GOLGA6L5	15	85047737	85060078	0.2988	rs1051168	-5.98	rs150968	0.162971	9.24	3.239	368	42	enet	0.19999	7.9e-24	2.2539	0.0242
DGCR11	22	19033674	19035888	0.1059	rs1210684	-3.22	rs2072123	0.064227	5.48	2.347	430	9	lasso	0.05802	1.3e-07	2.25	0.0242
MAP3K2	2	128056244	128100805	0.0804	rs11675682	3.96	rs4300780	0.037467	-4.84	-0.51	467	467	blup	0.031448	8.88e-05	2.25319	0.0242
CHADL	22	41625513	41636935	0.0767	rs926914	6.17	rs139432	0.060849	-5.78	-2.031	250	8	lasso	0.05487	2.83e-07	2.25	0.0243
OSBPL3	7	24836163	25019760	0.0564	rs2237326	5.54	rs10265239	0.01527	-4.64	-1.448	749	4	lasso	0.02656	0.000296	2.25314	0.0243
ZCWPW1	7	99998494	100026431	0.1697	rs1734907	5.35	rs11769886	0.170488	9.32	-1.373	324	324	bslmm	0.16928	4.11e-20	-2.25227	0.0243
PDGFRL	8	17433941	17500642	0.1399	rs7845103	4.83	rs2588152	0.062059	6.4	0.211	880	22	enet	0.10846	4.08e-13	2.25191	0.0243
CCNT2	2	135676391	135716915	0.1155	rs1530559	-3.52	rs3769028	0.112171	7.3	2.262	369	2	lasso	0.105035	9.82e-13	2.25109	0.0244
NAT6	3	50333832	50336899	0.049	rs2624847	-4.31	rs13100173	0.039036	4.47	2.251	274	1	lasso	0.03503	3.69e-05	2.251	0.0244
ALKBH5	17	18086866	18113267	0.1597	rs4925114	5.56	rs2015336	0.121	7.7	2.1	291	3	lasso	0.11891	2.75e-14	2.24895	0.0245
CERS2	1	150937648	150947479	0.0392	rs10305724	-5.05	rs3754211	0.0255	4.58	1.467	307	307	bslmm	0.019596	0.00166	2.2474	0.0246
AP2A2	11	925808	1012245	0.0901	rs11602013	3.26	rs10902230	0.040655	-5.72	-2.178	428	30	enet	0.06587	1.87e-08	2.24537	0.0247
SAMM50	22	44351260	44392412	0.1628	rs9614186	-3.72	rs14315	0.065681	-7.2	-2.748	744	4	lasso	0.10714	5.72e-13	2.25	0.0247
GTF3C2	2	27548715	27579901	0.0646	rs4233716	-5.04	rs6743819	0.091102	-6.6	2.753	313	8	lasso	0.078958	7.19e-10	-2.24657	0.0247
EML6	2	54952148	55199156	0.0583	rs6754447	4.28	rs11898012	0.003358	4.4	0.527	675	675	blup	0.031323	9.16e-05	2.24511	0.0248
PLD1	3	171318194	171528504	0.1324	rs13070180	-3.24	rs4586847	0.032874	5.28	2.268	540	540	bslmm	0.06136	5.7e-08	2.24326	0.0249
OTOA	16	21689834	21772050	0.0557	rs41468646	-4.83	rs8054407	0.028319	-4.81	-2.22	191	3	lasso	0.01225	0.0106	2.2416	0.025
MTHFR	1	11845786	11866160	0.0777	rs1208984	-3.45	rs1476413	0.0791	6.13	-2.342	485	3	lasso	0.068545	9.62e-09	-2.24097	0.025
RIF1	2	152266396	152333860	0.1127	rs10173597	3.02	rs2444256	0.069041	-6.9	1.793	431	4	lasso	0.069308	7.96e-09	-2.24021	0.0251
AXIN1	16	337439	402676	0.0634	rs3830160	-3.81	rs12926617	0.0092	-3.95	0.072	366	366	blup	0.02074	0.00125	-2.2391	0.0252
PLXDC1	17	37219555	37309485	0.1217	rs8069451	4.33	rs13755	0.107	7.11	-1.348	384	18	enet	0.06987	6.92e-09	-2.2383	0.0252
CCDC114	19	48799718	48823648	0.1178	rs8106205	-4.87	rs2380123	0.0461	-5.98	2.624	516	12	enet	0.05239	5.21e-07	-2.23902	0.0252
FBXO40	3	121312169	121349139	0.0879	rs6438615	2.81	rs3218651	0.01441	-4.1	1.179	357	357	bslmm	0.03386	4.92e-05	-2.23908	0.0252
PLCL1	2	198669425	199014608	0.0637	rs699319	7.11	rs2054125	0.005123	-3.59	0.977	397	397	blup	0.0245	0.000491	2.23654	0.0253
NALCN	13	101706129	102068813	0.1754	rs3918319	-4.54	rs9518395	0.050419	6.03	-2.579	857	857	bslmm	0.097462	6.77e-12	-2.23427	0.0255
ZSWIM7	17	15879874	15903006	0.2485	rs7210224	3.12	rs1045599	0.529	15.48	2.252	289	4	lasso	0.52216	2.17e-74	2.23302	0.0255
CDC7	1	91966403	91991321	0.3454	rs13447450	-3.71	rs13447526	0.315	-12.3	-2.353	546	8	lasso	0.371774	1.4e-47	2.23432	0.0255
GOLGA6L9	15	82804768	83108111	0.1175	rs783540	6.14	rs13380319	0.026515	5.78	-0.984	297	5	lasso	0.08002	5.5e-10	-2.2315	0.0256
PDIA3P	1	146649429	146651528	0.0968	rs17160264	3.96	rs894467	0.0386	5.63	-0.165	372	24	enet	0.09029	4.17e-11	2.2322	0.0256
ACTR8	3	53901093	53916229	0.4793	rs13080668	-5.66	rs893367	0.456203	-15.23	-1.987	507	7	lasso	0.56321	3.49e-83	2.23005	0.0257
GPR26	10	125425870	125456913	0.1627	rs10901642	-3.19	rs11248595	0.00808	4.31	0.322	615	615	bslmm	0.06268	4.12e-08	2.22907	0.0258
HNF1A	12	121416548	121440314	0.1878	rs1653591	4.88	rs2259816	0.128235	7.86	2.149	479	15	lasso	0.12082	1.68e-14	2.22959	0.0258
ZNF594	17	5082830	5095178	0.0316	rs8072032	-4.21	rs2641263	0.015	-4.51	-1.394	457	457	bslmm	0.01403	0.00671	2.22956	0.0258
LOC150776	2	132250385	132279149	0.4097	rs3814391	3.56	rs12469056	0.525053	-15.48	-2.202	171	14	enet	0.545438	2.8e-79	2.22938	0.0258
LRRC55	11	56949220	56959188	0.0547	rs499188	5.87	rs11599957	0.020365	-4.43	0.361	439	439	blup	0.03371	5.1e-05	2.22502	0.0261
GPRC5B	16	19870292	19896832	0.1065	rs6497415	3.3	rs2074037	0.046689	-5.13	2.167	456	5	lasso	0.04301	5.21e-06	-2.2243	0.0261
SLC26A9	1	205882176	205912588	0.134	rs2224	-3.62	rs708727	0.164	8.69	2.202	339	3	lasso	0.161905	3.07e-19	2.22436	0.0261
C20orf194	20	3229947	3388309	0.1852	rs6052162	2.78	rs6051836	0.124669	7.65	2.128	506	48	enet	0.166162	9.64e-20	2.22309	0.0262
CASP7	10	115438920	115490668	0.2761	rs10509976	-4.07	rs3127110	0.245	10.56	2.206	614	7	lasso	0.32803	5.64e-41	2.22159	0.0263
ZNF407	18	72342922	72777628	0.1981	rs9945585	3.58	rs10782060	0.178415	9.21	-2.268	801	5	lasso	0.18271	1.01e-21	-2.22107	0.0263
SMC6	2	17845078	17981462	0.0605	rs6758546	3.84	rs300154	0.035402	-4.34	-2.054	520	25	enet	0.032673	6.57e-05	2.22155	0.0263
TMEM150C	4	83405603	83483510	0.1035	rs2583636	-4.28	rs11728793	-0.002198	3.44	-0.626	471	34	enet	0.021118	0.00114	-2.22114	0.0263
CYP2U1	4	108852716	108874613	0.0432	rs4956140	3.42	rs4956031	0.036796	-4.43	2.687	391	8	enet	0.018432	0.00222	-2.22106	0.0263
CAMLG	5	134074169	134087850	0.394	rs6889807	-3.55	rs2108665	0.346	12.62	2.111	315	6	lasso	0.338	1.8e-42	2.22135	0.0263
FARS2	6	5261276	5771816	0.1183	rs4960085	-3.37	rs2753248	0.104	7.35	-2.624	953	11	enet	0.111208	2.01e-13	-2.2223	0.0263
CDHR1	10	85954411	85979376	0.5501	rs11200905	3.16	rs7099098	0.413	13.66	-1.671	565	45	enet	0.49083	3.59e-68	-2.21912	0.0265
DAAM1	14	59655380	59838123	0.0935	rs1253107	-5.26	rs1980580	0.034638	5.65	-1.664	664	664	blup	0.05852	1.15e-07	-2.2192	0.0265
ZDBF2	2	207139522	207179148	0.0894	rs11683982	3.43	rs9679697	0.069037	5.93	2.536	439	439	bslmm	0.061942	4.94e-08	2.21199	0.027
TESC	12	117476727	117537251	0.1111	rs1995357	-4.99	rs9308	0.084873	-7.05	-2.098	556	556	bslmm	0.08576	1.3e-10	2.20987	0.0271
CKMT1B	15	43885251	43891604	0.0327	rs1079309	-5.03	rs2260160	0.04626	-5.42	-2.21	260	1	lasso	0.0381	1.74e-05	2.21	0.0271
SPARCL1	4	88394487	88450655	0.0792	rs6819155	-3.24	rs1408	0.020665	4.74	0.24	512	512	bslmm	0.039518	1.23e-05	2.20876	0.0272
SLC27A6	5	128301209	128369335	0.2809	rs10071030	-2.85	rs2577472	0.25	-11.04	-1.57	465	33	enet	0.311	1.62e-38	2.20834	0.0272
GCC1	7	127220681	127225654	0.0707	rs806180	-4.95	rs12536382	0.094649	-6.68	2.209	470	1	lasso	0.0906	3.86e-11	-2.209	0.0272
PDXDC1	16	15068832	15233196	0.1745	rs4985147	-3.7	rs12926897	0.067877	5.95	1.869	142	17	enet	0.09499	1.27e-11	2.2072	0.0273
NUCB1	19	49403306	49426540	0.0707	rs8106205	-4.87	rs1058491	0.0436	4.81	-2.066	428	3	lasso	0.03809	1.74e-05	-2.20764	0.0273
LPIN3	20	39969559	39989222	0.0628	rs17265513	3.81	rs6129815	0.009364	4.89	1.354	363	27	enet	0.033482	5.39e-05	2.20745	0.0273
CDKAL1	6	20534687	21232634	0.3218	rs9368243	-3.88	rs12214079	0.16	-8.7	1.166	826	826	bslmm	0.274288	2.03e-33	-2.2039	0.0275
WTH3DI	2	132118064	132121731	0.1639	rs3814391	3.56	rs1949977	0.234462	-10.35	2.185	195	2	lasso	0.225219	5.52e-27	-2.20301	0.0276
C8orf82	8	145751602	145754458	0.0482	rs4925813	2.58	rs2721193	0.000912	-3.67	1.695	205	205	bslmm	0.00587	0.0562	-2.2023	0.0276
PDCD6IP	3	33840062	33911199	0.0674	rs12486192	-3.86	rs7622232	0.041732	5.57	2.087	362	11	enet	0.04344	4.69e-06	2.20086	0.0277
RAI14	5	34656432	34832717	0.1325	rs4505926	-2.94	rs12658204	-0.00183	3.81	-1.77	510	510	blup	0.0597	8.51e-08	2.20104	0.0277
GRM8	7	126078651	126893147	0.1614	rs806180	-4.95	rs17862337	0.114078	-7.75	-2.776	801	801	bslmm	0.15698	1.17e-18	2.20171	0.0277
CUBN	10	16865964	17171816	0.1542	rs7920635	-3.45	rs7912064	0.116	7.42	2.118	824	8	lasso	0.10015	3.42e-12	2.20018	0.0278
ADAMTSL3	15	84322837	84708593	0.1041	rs1051168	-5.98	rs1365200	0.038243	4.36	2.189	392	4	lasso	0.04094	8.66e-06	2.2004	0.0278
CBX7	22	39526778	39548538	0.0942	rs5750857	6.95	rs877529	0.065898	6.32	-1.309	416	416	bslmm	0.05512	2.66e-07	-2.2	0.0278
KIRREL3	11	126293395	126870766	0.072	rs7938935	3.84	rs568829	0.006955	-4	0.623	1055	1055	bslmm	0.00712	0.0402	-2.19834	0.0279
HSD17B13	4	88224940	88244056	0.3223	rs10516785	-4.09	rs13130041	0.278504	11.34	-2.143	424	424	bslmm	0.287927	2.77e-35	-2.19749	0.028
ADHFE1	8	67344717	67381044	0.1666	rs35352031	3.34	rs1060242	0.165239	-9.02	-1.969	290	12	enet	0.17931	2.6e-21	2.19716	0.028
FPR1	19	52249022	52255150	0.0772	rs17778649	3.57	rs4802859	0.0316	-4.38	-1.736	614	614	bslmm	0.02528	0.000405	2.19588	0.0281
MRPS21	1	150266268	150280819	0.0581	rs7521783	-6.02	rs486275	0.0385	4.73	1.858	251	7	lasso	0.042671	5.66e-06	2.19288	0.0283
ANKAR	2	190539218	190611376	0.088	rs4853633	2.78	rs2352709	0.067498	-6	-2.111	316	316	bslmm	0.058545	1.14e-07	2.19234	0.0284
RAB3C	5	57878938	58147406	0.0764	rs6867740	3.52	rs425872	0.0388	5.31	2.075	697	4	lasso	0.0394	1.26e-05	2.19063	0.0285
POLL	10	103338638	103348027	0.0859	rs17767748	4.37	rs3127258	0.104	7.35	0.905	305	14	enet	0.11023	2.59e-13	2.18689	0.0288
HEATR4	14	73945188	74025651	0.2156	rs2269967	-3.86	rs6574128	0.052289	-6.27	0.394	385	7	lasso	0.10902	3.54e-13	-2.186	0.0288
FCHSD1	5	141018868	141030986	0.0558	rs6861047	-3.73	rs3844598	0.0267	-4.9	-2.216	526	6	enet	0.038	1.79e-05	2.18612	0.0288
CINP	14	102808955	102825932	0.089	rs2403102	3.55	rs12435280	-0.001717	3.57	-0.94	345	345	bslmm	0.03107	9.74e-05	-2.1854	0.0289
TPH1	11	18042083	18062335	0.1229	rs211130	-3.57	rs211130	0.075194	6.4	-3.569	478	478	bslmm	0.07851	8.04e-10	-2.18306	0.029
C14orf37	14	58470807	58764855	0.1006	rs2881770	-3.85	rs17094355	0.040748	-4.9	1.049	598	598	bslmm	0.04378	4.31e-06	-2.1837	0.029
LOC440040	11	49580079	49831969	0.4668	rs10839229	2.59	rs10501325	0.228851	10.93	-1.89	282	25	lasso	0.45398	2.51e-61	-2.18028	0.0292
CNPY2	12	56704212	56710128	0.0644	rs2291738	-2.9	rs744051	0.047338	-5.27	-2.241	259	8	lasso	0.04641	2.26e-06	2.181	0.0292
CHEK1	11	125495030	125546150	0.1793	rs11220153	4.2	rs2241502	0.09998	6.97	3.361	576	11	lasso	0.13227	8.41e-16	2.1792	0.0293
CYP51A1	7	91741462	91808845	0.0481	rs7781597	3.19	rs2075881	0.076935	-6.14	2.521	316	5	lasso	0.06482	2.42e-08	-2.179	0.0293
ARID3B	15	74833547	74890472	0.052	rs2168519	3.39	rs2277604	0.03372	4.18	0.103	367	367	bslmm	0.02959	0.00014	2.1783	0.0294
CNTROB	17	7835441	7853237	0.0504	rs9902772	-4.14	rs9908139	0.0065	-4.33	-1.772	504	504	blup	0.01494	0.00532	2.17804	0.0294
FTSJ3	17	61896792	61905031	0.2825	rs4459609	-3.73	rs2584608	0.498	-15.08	-1.92	330	58	enet	0.50976	7.01e-72	2.17764	0.0294
ATP5G3	2	176040985	176046490	0.5341	rs1452049	-3.12	rs16862989	0.220594	10.15	-2.222	352	352	bslmm	0.36504	1.56e-46	-2.17729	0.0295
PARP14	3	122399671	122449687	0.0524	rs9873177	4.06	rs1995993	0.042755	-4.92	2.237	571	5	lasso	0.02544	0.00039	-2.17661	0.0295
FAHD1	16	1877224	1890203	0.2884	rs1626051	-3.53	rs3743853	0.457606	14.56	-2.382	473	473	bslmm	0.45612	1.04e-61	-2.1748	0.0296
YPEL1	22	22051825	22090071	0.1268	rs5749696	-4.35	rs8135758	0.113901	7.91	-2.53	373	5	lasso	0.13124	1.1e-15	-2.18	0.0296
RELT	11	73087404	73108519	0.0625	rs17310361	3.46	rs7934218	0.023093	4.34	2.759	318	318	blup	0.04403	4.06e-06	2.17346	0.0297
TMEM120B	12	122150657	122219974	0.1067	rs1653591	4.88	rs10840615	0.044486	5.99	1.701	369	3	lasso	0.07501	1.93e-09	2.17408	0.0297
PM20D1	1	205797149	205819276	0.2698	rs2224	-3.62	rs708727	0.412	13.7	2.202	385	15	enet	0.410614	7.75e-54	2.17334	0.0298
CCDC141	2	179694483	179914786	0.0817	rs12463394	5.21	rs2366913	0.008263	-4.09	1.475	556	3	lasso	0.016785	0.00335	-2.1696	0.03
AP3B1	5	77298149	77590579	0.0774	rs4572979	-4.48	rs10039112	0.0584	5.36	2.312	561	8	lasso	0.0463	2.34e-06	2.16927	0.0301
C1QTNF1	17	77019015	77045870	0.0512	rs7224728	3.57	rs15538	0.0219	-5.34	-1.551	621	9	enet	0.05369	3.78e-07	2.16695	0.0302
ZNF180	19	44979858	45004574	0.1127	rs7257916	3.87	rs2571048	0.0904	-6.82	-2.202	454	9	enet	0.09269	2.27e-11	2.16788	0.0302
SOAT1	1	179262848	179327814	0.0589	rs2031470	-3.64	rs10798656	0.0341	4.7	2.447	499	499	blup	0.026891	0.000272	2.16688	0.0302
TMEM136	11	120195837	120204388	0.0415	rs477863	3.73	rs11217821	0.030435	4.32	1.896	555	2	lasso	0.01816	0.00238	2.16649	0.0303
E2F3	6	20402136	20493945	0.0454	rs9368243	-3.88	rs9350294	4.95e-05	3.82	1.027	538	538	bslmm	0.008194	0.0302	2.1665	0.0303
NSF	17	44668034	44834828	0.0973	rs199513	-3.95	rs183211	0.00915	3.87	-3.504	205	205	blup	0.04004	1.08e-05	-2.16435	0.0304
NKX6-2	10	134598319	134599537	0.0541	rs4838698	-3.08	rs2803992	0.00364	3.73	-1.306	428	428	bslmm	0.01904	0.0019	-2.16348	0.0305
KLC3	19	45843997	45854778	0.2087	rs7257916	3.87	rs12981382	0.124	9.05	1.512	365	9	enet	0.22287	1.1e-26	2.16364	0.0305
MTMR9LP	1	32697260	32707311	0.1141	rs601261	-2.22	rs3795427	0.107	7.72	-2.155	202	23	lasso	0.106645	6.5e-13	-2.16409	0.0305
ZCCHC11	1	52888947	53018762	0.0363	rs1047619	-2.78	rs17364517	0.0191	4.17	-2.366	292	21	enet	0.027184	0.000254	-2.16179	0.0306
FAHD2B	2	97749322	97760582	0.1132	rs2271893	-4.25	rs1257084	0.089678	-6.52	2.01	131	4	lasso	0.084178	1.94e-10	-2.16158	0.0307
P4HTM	3	49027340	49044581	0.1251	rs7633840	3.37	rs7432989	0.131297	-8.26	2.576	264	264	blup	0.13833	1.7e-16	-2.16031	0.0307
CNKSR3	6	154726432	154831753	0.128	rs7761411	-3.31	rs11155972	0.0176	-4.38	1.495	536	536	bslmm	0.03923	1.32e-05	-2.1604	0.0307
ARHGAP28	18	6788492	6898721	0.286	rs2123311	-4.64	rs6506429	0.259778	10.93	-2.152	675	4	lasso	0.25653	4.83e-31	-2.15977	0.0308
POLR2L	11	839720	842529	0.0874	rs4074376	-2.92	rs4963207	0.085586	7.21	2.043	421	16	enet	0.09898	4.6e-12	2.15816	0.0309
ZNF616	19	52617652	52643191	0.044	rs17778649	3.57	rs10418739	0.0156	4.18	2.264	581	2	lasso	0.02087	0.00121	2.15623	0.0311
SURF6	9	136197551	136203047	0.0743	rs129934	3.8	rs493014	0.057934	5.4	-1.848	591	5	lasso	0.0457	2.7e-06	-2.1534	0.0313
EEF2K	16	22217591	22300066	0.1419	rs1862648	4.82	rs4783362	0.234228	-10.49	2.16	177	7	lasso	0.22841	2.17e-27	-2.1487	0.0317
ICA1	7	8152814	8302242	0.1108	rs7776569	4.45	rs7777031	-0.001777	3.68	1.546	860	860	bslmm	0.02253	0.000801	2.14756	0.0317
LRRC19	9	26993134	27005691	0.0768	rs41475545	4.86	rs10757635	0.07933	6.45	2.878	648	20	enet	0.0667	1.52e-08	2.1467	0.0318
CROCC	1	17066767	17267729	0.229	rs277447	3.8	rs6691985	0.0935	6.73	1.888	419	419	bslmm	0.132477	7.97e-16	2.14527	0.0319
PROS1	3	93591880	93692934	0.1056	rs7616142	3.35	rs9289536	0.085606	-6.39	-0.207	165	165	bslmm	0.10789	4.72e-13	2.14027	0.0323
NICN1	3	49459765	49466757	0.0917	rs6795772	3.33	rs4955411	0.030888	5.31	1.374	287	287	bslmm	0.03663	2.49e-05	2.13933	0.0324
EPHA5	4	66185280	66535653	0.1652	rs7678554	3.98	rs12506403	0.032938	4.48	3.291	540	540	blup	0.038889	1.43e-05	2.13885	0.0324
GAS2L1	22	29702996	29708774	0.0417	rs6519766	4.02	rs909798	0.021398	4.49	2.794	418	3	lasso	0.01857	0.00214	2.14	0.0325
ABHD14B	3	52002525	52017425	0.0563	rs9311474	5.7	rs929533	0.009675	-3.73	-2.294	242	5	lasso	0.00681	0.0436	2.13869	0.0325
ZCCHC2	18	60190657	60253962	0.0463	rs1053951	3.83	rs1052315	0.044158	-4.69	2.034	453	3	lasso	0.02512	0.000422	-2.13729	0.0326
ASNS	7	97481428	97501854	0.1106	rs7800682	4.1	rs2530153	0.065452	-5.83	0.593	357	8	lasso	0.0634	3.44e-08	-2.13614	0.0327
AMFR	16	56395363	56459450	0.191	rs11076128	3.73	rs3790113	0.114698	-7.44	-2.257	490	30	enet	0.10514	9.57e-13	2.1346	0.0328
LOC100506497	7	29019582	29052985	0.3259	rs41276	3.9	rs221180	0.206737	-10.3	1.758	735	37	enet	0.31311	8.07e-39	-2.13266	0.033
RPRD2	1	150336989	150449041	0.0583	rs7521783	-6.02	rs7513205	0.0356	-4.55	1.863	295	3	lasso	0.022572	0.000792	-2.12962	0.0332
CHTOP	1	153606457	153618782	0.1229	rs2252508	4.55	rs35138279	0.00191	3.97	-0.142	404	404	blup	0.034597	4.1e-05	-2.1291	0.0332
COMMD9	11	36293841	36310999	0.098	rs10444233	3.6	rs12224777	0.006063	-4.21	-1.879	607	607	bslmm	0.03492	3.79e-05	2.12859	0.0333
GOLGA8B	15	34817483	34828222	0.2981	rs1390425	-4.65	rs8041207	0.011783	-4.36	0.032	401	401	bslmm	0.12629	4.03e-15	-2.1283	0.0333
FAM181A	14	94385239	94395954	0.0474	rs4905067	4.04	rs2010039	-0.001633	-3.34	0.695	589	589	bslmm	0.00913	0.0237	2.1272	0.0334
TRPS1	8	116420723	116681228	0.049	rs7823575	-5.05	rs2737219	0.015137	-4.33	-3.543	402	19	enet	0.01812	0.0024	2.12423	0.0337
PSPH	7	56078743	56184090	0.1877	rs816398	3.76	rs11982736	0.089608	6.54	1.568	322	8	lasso	0.1193	2.49e-14	2.1219	0.0338
HEATR3	16	50099880	50139375	0.1472	rs933561	4.12	rs7186889	0.178207	-9.03	1.979	386	6	lasso	0.19531	2.97e-23	-2.1203	0.034
PLD5	1	242251688	242687998	0.0689	rs1938327	-3.51	rs316840	0.0374	5.41	-1.749	744	3	lasso	0.036069	2.86e-05	-2.11991	0.034
DNAJC24	11	31391376	31454382	0.0385	rs10488690	-3.61	rs17632324	0.010723	-3.97	-2.687	279	279	blup	0.01604	0.00404	2.11721	0.0342
MRPL44	2	224822120	224832431	0.1659	rs1523921	-4.23	rs11546405	0.124867	-7.76	-1.96	471	4	lasso	0.156403	1.36e-18	2.11718	0.0342
MPP6	7	24613084	24727498	0.1686	rs2237326	5.54	rs17274348	0.076413	6.29	2.062	690	690	bslmm	0.0912	3.31e-11	2.11818	0.0342
CCDC103	17	42977079	42981047	0.4487	rs4986172	3.83	rs17628255	0.414	13.71	-2.124	367	8	lasso	0.42986	4.33e-57	-2.11671	0.0343
SHQ1	3	72798427	72897598	0.0956	rs4677181	3.72	rs1875624	0.035118	-5.34	-0.186	493	26	enet	0.05974	8.51e-08	2.11493	0.0344
RBCK1	20	388708	411610	0.0856	rs12480949	2.76	rs4815585	0.002706	4.36	-0.535	535	535	blup	0.022589	0.000789	-2.11433	0.0345
HNRNPL	19	39308090	39331016	0.0882	rs12980275	-3.57	rs1313617	0.000559	-3.44	1.54	403	45	enet	0.03197	7.81e-05	-2.11132	0.0347
POLR3C	1	145592604	145610884	0.0185	rs1284300	3.87	rs9728619	0.03	-3.98	-1.698	110	110	bslmm	0.01891	0.00197	2.1104	0.0348
NCEH1	3	172348434	172429008	0.0938	rs651165	-3.62	rs10936731	0.020012	4.47	-3.556	512	512	blup	0.02558	0.000376	-2.11015	0.0348
NDUFS4	5	52856464	52979171	0.1324	rs27419	3.62	rs4147739	0.03	5.51	-2.476	474	474	bslmm	0.1	3.25e-12	-2.11117	0.0348
SERAC1	6	158530535	158589312	0.4004	rs7739151	4.03	rs6929274	0.154	-8.56	-1.571	581	61	enet	0.223607	8.85e-27	2.1093	0.0349
ZNF804B	7	88388752	88966346	0.0458	rs10952941	3.56	rs2285444	-0.001996	3.05	-0.649	689	689	bslmm	0.01413	0.00654	2.10894	0.0349
CHMP4B	20	32399109	32442173	0.2721	rs4911399	-3.74	rs736953	0.233558	10.56	-2.025	252	14	enet	0.224461	6.89e-27	-2.1081	0.035
C14orf132	14	96505660	96560226	0.1601	rs2069571	2.45	rs10082	0.131206	8	2.095	643	4	lasso	0.1318	9.53e-16	2.1076	0.0351
ATP1A4	1	160121351	160156767	0.1433	rs2795070	3.96	rs16831388	0.112	7.21	-1.77	526	31	enet	0.114372	8.91e-14	-2.10688	0.0351
MTPAP	10	30598729	30663377	0.3828	rs11007812	3.54	rs7094037	0.387	-13.37	-2.114	624	29	enet	0.42757	1.07e-56	2.10525	0.0353
GPR37	7	124385654	124406079	0.0959	rs6944462	3.4	rs849646	0.04955	5.07	2.683	373	16	enet	0.06129	5.8e-08	2.10532	0.0353
LYPD6	2	150186498	150330659	0.0767	rs6725457	3.54	rs1196660	0.053134	-5.5	1.976	408	15	enet	0.04616	2.4e-06	-2.10426	0.0354
FAM124B	2	225243414	225266711	0.0435	rs2047134	-5.79	rs12613725	0.059311	5.33	-2.153	444	2	lasso	0.056867	1.73e-07	-2.10364	0.0354
MFAP3L	4	170907747	170947429	0.0888	rs10520163	5.55	rs12646523	0.018956	4.58	-3.264	364	25	enet	0.041796	7.02e-06	-2.1021	0.0355
LACTB2	8	71549500	71581447	0.0698	rs3812429	3.19	rs13280922	0.089829	-6.56	-2.131	314	5	lasso	0.08157	3.73e-10	2.10242	0.0355
FAM171A1	10	15253643	15413058	0.0928	rs7920514	-3.41	rs10796285	0.034	-5.47	-1.933	551	8	lasso	0.04569	2.7e-06	2.1013	0.0356
NDUFS8	11	67798083	67804114	0.0557	rs676318	4.93	rs10896289	0.046904	-4.88	-2.101	277	1	lasso	0.0354	3.37e-05	2.101	0.0356
WTAP	6	160148029	160177352	0.1276	rs220722	-3.04	rs9364534	0.0976	7.09	-2.252	555	555	bslmm	0.090228	4.23e-11	-2.1013	0.0356
C3orf67	3	58727736	59035715	0.0519	rs6767498	3.57	rs7618705	0.020804	4.26	-1.597	547	3	lasso	0.02049	0.00133	-2.09989	0.0357
PRKD2	19	47177572	47220384	0.392	rs10113	3.16	rs874462	0.326	-12.18	-2.732	361	13	enet	0.40612	4.31e-53	2.09928	0.0358
SASS6	1	100549101	100598511	0.1002	rs11804292	-2.49	rs12135920	0.0864	6.84	2.049	468	468	bslmm	0.097254	7.14e-12	2.09886	0.0358
ST6GAL2	2	107418055	107503563	0.2301	rs6543461	-3.46	rs6543445	0.116423	-8.63	-1.687	440	47	enet	0.185827	4.25e-22	2.09906	0.0358
PLEKHB1	11	73357222	73373864	0.0844	rs11235995	-4.04	rs1525749	0.063177	6.43	1.822	346	346	bslmm	0.05147	6.53e-07	2.09821	0.0359
PIK3C2G	12	18414473	18801352	0.1145	rs4763491	3.62	rs11043982	0.016832	-3.97	-1.495	570	570	bslmm	0.02688	0.000273	2.0984	0.0359
PDPN	1	13910251	13944452	0.1813	rs1203630	3.55	rs434651	0.0592	-6.37	-1.75	448	8	lasso	0.102738	1.77e-12	2.09806	0.0359
FBXO28	1	224301788	224349749	0.0279	rs7517754	3.97	rs12038372	0.0134	-3.77	1.145	356	356	bslmm	0.009563	0.0211	-2.09806	0.0359
LDLRAD3	11	35965611	36252841	0.0775	rs10836406	3.22	rs12419834	0.032004	4.88	2.119	739	4	lasso	0.04056	9.5e-06	2.09695	0.036
ATL3	11	63396436	63439444	0.0703	rs4963432	4.44	rs2959880	0.060137	-5.59	2.096	313	13	lasso	0.04783	1.6e-06	-2.09602	0.0361
GNB1L	22	19775933	19842462	0.178	rs8137258	4.89	rs11704083	0.100857	6.99	1.894	594	21	enet	0.11192	1.68e-13	2.1	0.0361
SH3RF1	4	170015406	170192249	0.0555	rs10520163	5.55	rs6842644	0.022822	4.48	0.901	485	485	bslmm	0.017256	0.00298	2.09604	0.0361
CCDC74A	2	132285406	132291239	0.2298	rs3814391	3.56	rs7565546	0.209028	-9.76	-2.212	156	6	lasso	0.210503	3.94e-25	2.09425	0.0362
SNHG7	9	139615817	139622636	0.6054	rs10116492	2.6	rs6874	0.450626	-14.3	2.29	381	381	bslmm	0.47088	2.09e-64	-2.0942	0.0362
DDX25	11	125774260	125793006	0.0553	rs11220153	4.2	rs472535	0.008404	-4.91	1.98	579	579	blup	0.0289	0.000166	-2.09348	0.0363
PRKCD	3	53195222	53226733	0.117	rs1080500	-6.99	rs750527	0.083663	-6.3	2.391	390	390	bslmm	0.08538	1.44e-10	-2.09399	0.0363
C12orf39	12	21679255	21684210	0.1558	rs12820524	-2.7	rs1478292	0.024303	-4.8	-0.035	543	33	enet	0.06726	1.32e-08	2.09282	0.0364
DDX60L	4	169277885	169401638	0.1782	rs7694025	2.46	rs12648381	0.112889	-8.12	-2.026	543	8	lasso	0.163647	1.91e-19	2.09239	0.0364
COQ9	16	57481336	57495187	0.2068	rs7204489	4.04	rs190108	0.111641	8.18	-1.355	587	587	blup	0.14932	9.13e-18	-2.0876	0.0368
CPT1B	22	51007289	51017096	0.1047	rs6010129	3.75	rs2238834	0.019781	4.42	-3.587	301	301	blup	0.05125	6.88e-07	-2.09	0.0368
WDR92	2	68350067	68384678	0.0846	rs1822469	3.09	rs34842123	0.084259	-6.91	-2.301	562	3	lasso	0.089986	4.5e-11	2.08748	0.0368
RRP12	10	99116457	99161127	0.1604	rs10882989	-2.99	rs3814553	0.137	8.34	-1.58	506	506	bslmm	0.17364	1.24e-20	-2.08643	0.0369
LOC257396	5	52405686	52410952	0.2756	rs27419	3.62	rs17298431	0.208	9.77	2.336	556	5	lasso	0.206	1.4e-24	2.08684	0.0369
TMC6	17	76108998	76128488	0.1148	rs7215333	3.45	rs16970787	0.00242	-4.36	0.851	550	550	bslmm	0.01877	0.00204	-2.08558	0.037
SNAP29	22	21213291	21245501	0.3608	rs595272	3.89	rs5761433	0.309677	-12.12	2.054	437	437	bslmm	0.32931	3.67e-41	-2.08	0.0371
CHRM5	15	34261088	34357287	0.5644	rs1390425	-4.65	rs489832	0.367093	13.54	-2.484	593	9	lasso	0.58414	5.47e-88	-2.0838	0.0372
TRPC6	11	101322294	101454659	0.0745	rs12225785	2.99	rs7126833	0.001421	3.55	-0.681	540	540	blup	0.01716	0.00305	-2.08231	0.0373
WNK2	9	95947211	96082854	0.0507	rs7868874	4.82	rs12336667	0.007537	3.97	-0.807	498	498	blup	0.01513	0.00508	-2.0829	0.0373
ITFG1	16	47189297	47495135	0.0247	rs12445911	-3.29	rs13333003	0.002361	4.25	2.126	228	228	bslmm	0.01259	0.00969	2.0817	0.0374
PAN2	12	56710006	56727837	0.0484	rs2291738	-2.9	rs17118403	0.071393	6.1	-2.079	264	3	lasso	0.06155	5.45e-08	-2.07927	0.0376
ZNF528	19	52901120	52921657	0.3457	rs2290747	3.36	rs2290745	0.263	-11.12	1.759	470	31	enet	0.28195	1.84e-34	-2.07767	0.0377
DNMT3B	20	31350190	31397162	0.0401	rs6579027	-3.17	rs4911259	0.047194	5.38	2.037	431	2	lasso	0.048394	1.39e-06	2.07763	0.0377
LOC100272217	9	133452736	133454881	0.2396	rs7875376	3.45	rs4740350	0.228991	10.33	-1.587	452	16	enet	0.23707	1.68e-28	-2.0769	0.0378
UPF3A	13	115047058	115071291	0.0875	rs3812831	-5.14	rs7320104	0.039722	5.21	-2.321	187	6	lasso	0.075545	1.69e-09	-2.07612	0.0379
DTWD1	15	49913225	49937333	0.0825	rs11853754	3.95	rs10519233	0.054237	-5.11	2.206	373	373	bslmm	0.03726	2.13e-05	-2.0764	0.0379
ANKS1B	12	99128568	100378432	0.0729	rs7957699	-4.95	rs1601915	0.025883	5.21	2.171	868	868	blup	0.04164	7.29e-06	2.07455	0.038
SSU72	1	1477052	1510262	0.2516	rs2803291	-3.73	rs3766180	0.326	-12.27	2.058	288	2	lasso	0.320627	6.71e-40	-2.07462	0.038
MOCOS	18	33767479	33848685	0.2198	rs4799402	-4.07	rs17648916	0.062947	6.99	-1.346	548	22	enet	0.14915	9.55e-18	-2.07428	0.0381
IFT172	2	27667239	27712571	0.0626	rs4233716	-5.04	rs4803	0.094756	6.94	3.105	308	16	enet	0.090562	3.89e-11	2.07197	0.0383
SYTL2	11	85405264	85522178	0.0642	rs11608136	4.06	rs11234416	0.040648	4.91	-1.436	413	7	lasso	0.02866	0.000176	-2.07003	0.0384
PRLR	5	35055801	35230823	0.1471	rs9687411	2.8	rs11748763	0.00943	4.72	0.001	585	585	bslmm	0.0737	2.66e-09	2.07025	0.0384
BRK1	3	10157332	10168874	0.0463	rs6442165	-4.73	rs41464050	0.036086	-4.37	-2.067	573	1	lasso	0.0302	0.000121	2.067	0.0387
WDR60	7	158649268	158738883	0.0347	rs3850492	2.67	rs710421	0.03041	4.55	2.338	402	2	lasso	0.02962	0.000139	2.06584	0.0388
SPARC	5	151040656	151066615	0.0826	rs17111998	2.93	rs3210714	0.00466	-3.98	-1.609	576	576	bslmm	0.0476	1.7e-06	2.06401	0.039
PPP1R9A	7	94536948	94925727	0.0748	rs885573	-4.37	rs8491	0.008433	-4.04	0.945	555	555	blup	0.0251	0.000424	2.06254	0.0392
IGSF10	3	151153777	151176497	0.0839	rs7637567	2.88	rs6792286	0.017565	4.49	2.737	484	484	blup	0.03775	1.89e-05	2.06066	0.0393
RPF1	1	84944919	84964033	0.0647	rs12065881	2.54	rs11163977	0.0576	-5.29	-2.097	530	4	lasso	0.050786	7.72e-07	2.05963	0.0394
GALNT3	2	166604312	166650803	0.075	rs484926	4.11	rs6717367	0.059773	5.85	-2.536	455	6	lasso	0.069706	7.21e-09	-2.06031	0.0394
DYDC2	10	82104500	82127829	0.1321	rs7907224	3.24	rs12411833	0.132	-7.87	1.94	540	2	lasso	0.12371	7.91e-15	-2.05905	0.0395
LOC286190	8	71520811	71575513	0.0435	rs3812429	3.19	rs7814274	0.006804	-4.11	-2.721	317	317	bslmm	0.02752	0.000234	2.0579	0.0396
FOLH1	11	49168186	49230222	0.0566	rs10839229	2.59	rs7929543	0.050213	5.63	2.097	173	6	lasso	0.08238	3.05e-10	2.05555	0.0398
C3orf62	3	49306029	49314508	0.0725	rs6795772	3.33	rs9837237	0.066947	-5.84	1.611	275	275	bslmm	0.05986	8.27e-08	-2.0551	0.0399
CSTF2T	10	53455245	53459355	0.1663	rs7903745	-4.61	rs10762327	0.0709	-6.04	2.765	595	595	bslmm	0.12366	8.01e-15	-2.05276	0.0401
C1orf204	1	159804263	159825137	0.463	rs2795070	3.96	rs4656852	0.292	11.5	-1.72	513	7	lasso	0.378335	1.31e-48	-2.0529	0.0401
SSPO	7	149473130	149531053	0.0548	rs11769599	-3.24	rs6960187	0.029998	4.85	2.053	303	1	lasso	0.02434	0.000511	2.053	0.0401
C10orf105	10	73471457	73497581	0.1956	rs7896061	2.81	rs16929266	0.0597	5.51	0.758	627	627	bslmm	0.09104	3.45e-11	2.05172	0.0402
TRUB1	10	116697914	116737439	0.0639	rs11196926	-3.16	rs2105001	0.00697	-4.35	-0.598	334	334	blup	0.04247	5.95e-06	2.0518	0.0402
PARP11	12	3918026	3982608	0.1279	rs7980685	3.22	rs11062884	0.109229	-7.26	2.008	661	661	bslmm	0.10234	1.96e-12	-2.05206	0.0402
ANO10	3	43407817	43663560	0.1449	rs7635417	-4.58	rs2054554	0.111824	-7.37	2.094	461	461	blup	0.12037	1.89e-14	-2.05132	0.0402
RSPO2	8	108911543	109095913	0.1238	rs2187485	-2.96	rs10955475	0.09725	6.83	1.188	471	471	blup	0.12704	3.31e-15	2.04511	0.0408
PHLPP2	16	71678851	71749743	0.0438	rs1465463	-5.46	rs172649	0.011186	4.39	-0.449	456	456	bslmm	0.02472	0.000465	-2.0432	0.041
AASDH	4	57204456	57253638	0.3205	rs7692217	3.26	rs3796544	0.383664	13.19	-1.54	456	456	bslmm	0.438581	1.33e-58	-2.04398	0.041
TMEM59	1	54497348	54519111	0.1465	rs4601533	-3.36	rs7539402	0.00802	-4.64	1.345	491	491	bslmm	0.058631	1.12e-07	-2.04287	0.0411
CTNNA1	5	138089106	138270723	0.0338	rs3849046	-6.16	rs2016720	0.00848	-4.2	0.887	342	342	blup	0.0216	0.00101	2.04157	0.0412
RNF40	16	30772932	30787628	0.1351	rs4238961	3.48	rs7187359	0.147737	8.47	1.915	213	7	enet	0.14652	1.93e-17	2.0383	0.0415
UTP6	17	30190189	30228729	0.0796	rs11653160	-4.73	rs11658469	0.0834	-6.96	2.206	333	3	lasso	0.08099	4.32e-10	-2.03813	0.0415
BPTF	17	65821779	65980494	0.0844	rs2916148	4.87	rs8065275	0.0357	-4.18	-0.518	398	398	bslmm	0.03665	2.48e-05	2.03828	0.0415
SENP7	3	101043117	101232085	0.2165	rs2118172	2.46	rs7619540	0.097894	-7.52	1.205	478	45	enet	0.16539	1.19e-19	-2.03796	0.0416
ZDHHC4	7	6617064	6628610	0.1482	rs7794450	4.19	rs7800401	0.066101	-6.39	1.879	300	23	enet	0.11665	4.95e-14	-2.03544	0.0418
CNIH4	1	224544512	224567153	0.0742	rs7517754	3.97	rs6686449	0.0385	-4.82	-1.441	364	12	enet	0.03292	6.19e-05	2.03224	0.0421
KIAA1009	6	84833959	84937335	0.0693	rs217287	-7.14	rs1080960	0.0311	4.55	2.189	424	424	bslmm	0.02772	0.000222	2.0324	0.0421
TGS1	8	56685790	56738005	0.0486	rs7001195	3.1	rs765158	0.010433	3.63	-0.666	421	421	bslmm	0.00585	0.0566	-2.0325	0.0421
MYO5C	15	52484514	52587995	0.0689	rs2414161	-4.36	rs3751624	0.005166	-4.76	0.825	425	425	bslmm	0.01787	0.00255	2.0313	0.0422
ABCC5	3	183637723	183735727	0.0794	rs10470523	3.67	rs9812777	0.028788	4.33	-0.913	543	543	bslmm	0.02479	0.000458	-2.03186	0.0422
DKFZP686I15217	6	2988200	2991405	0.0774	rs6933330	-3.62	rs9378350	0.00891	-4.18	-0.156	674	26	enet	0.034857	3.85e-05	2.032	0.0422
TRIB1	8	126442562	126450644	0.0705	rs4602904	3.09	rs10505458	-0.002142	3.12	0.259	436	436	blup	0.02001	0.0015	-2.03046	0.0423
EPHA4	2	222282746	222437010	0.0716	rs1025082	3.83	rs16863122	0.012298	-3.81	-1.594	532	4	lasso	0.001397	0.202	2.02871	0.0425
ANKRD30B	18	14748238	14852737	0.0698	rs12457126	-2.79	rs9709917	0.003569	-4.17	-1.652	134	134	blup	0.03811	1.73e-05	2.02658	0.0427
DHX38	16	72127614	72146811	0.3101	rs8062188	3.68	rs9941087	0.38759	13.37	-2.29	355	41	enet	0.41292	3.2e-54	-2.0251	0.0429
SUMF2	7	56131916	56148365	0.192	rs816398	3.76	rs4424212	0.206865	10.21	-1.619	287	13	enet	0.22411	7.64e-27	-2.02441	0.0429
LOC100128361	9	95380331	95382817	0.0951	rs7868874	4.82	rs10992308	0.07701	6.21	-1.884	395	4	lasso	0.09281	2.2e-11	-2.0243	0.0429
KCNC4	1	110753335	110776674	0.0985	rs2840383	-4.47	rs11810910	0.0187	-5	-2.209	565	25	enet	0.052939	4.55e-07	2.02261	0.0431
EIF2B3	1	45316193	45452394	0.1351	rs17382948	-3.26	rs452989	0.212	9.99	2.034	361	4	lasso	0.203032	3.33e-24	2.021	0.0433
FUT10	8	33228343	33330664	0.1183	rs9656768	4.3	rs2732274	0.204338	9.79	-2.166	265	11	lasso	0.21027	4.21e-25	-2.02121	0.0433
WDR31	9	116077930	116102620	0.1047	rs10981613	2.95	rs3810920	0.065423	-5.71	-2.042	607	3	lasso	0.05487	2.82e-07	2.0196	0.0434
LRRC45	17	79981279	79989027	0.0857	rs3208787	-3.61	rs4432307	0.0972	-6.88	2.075	319	7	enet	0.09513	1.22e-11	-2.01916	0.0435
PIGB	15	55611132	55647846	0.0921	rs8032594	3.41	rs12901464	0.00173	4.04	0.353	478	478	bslmm	0.01936	0.00176	2.0182	0.0436
ADAM10	15	58888509	59042177	0.0574	rs653765	-4.8	rs7176436	0.014157	-4.21	-2.071	583	583	blup	0.02549	0.000385	2.017	0.0437
PPP2R2D	10	133747959	133770053	0.1182	rs2637658	-3.95	rs1977496	0.0049	-3.83	-0.799	510	510	blup	0.0541	3.42e-07	2.01572	0.0438
ZMAT4	8	40388110	40755343	0.0796	rs12547436	4.69	rs17627074	-0.000149	-3.74	-2.562	690	690	bslmm	0.02639	0.000308	2.01567	0.0438
KTN1	14	56046924	56151302	0.0755	rs2341883	3.24	rs7494183	0.05564	-5.84	1.951	577	3	lasso	0.04422	3.87e-06	-2.0142	0.044
BEND4	4	42112869	42154895	0.0483	rs6447132	-3.24	rs6447133	0.011364	4.57	-3.062	456	456	blup	0.014328	0.00622	-2.01366	0.044
EPM2A	6	145946439	146057122	0.0656	rs2143324	2.08	rs9497314	0.0105	-4.09	1.545	340	340	bslmm	0.017145	0.00306	-2.0128	0.0441
FARSB	2	223436161	223520827	0.0801	rs12621612	3.58	rs6436326	0.013002	-4.99	-0.042	514	514	blup	0.032809	6.36e-05	2.01091	0.0443
NFKBIB	19	39390339	39399534	0.0745	rs12980275	-3.57	rs751941	0.0384	5.45	-1.142	397	7	enet	0.09016	4.31e-11	-2.01075	0.0444
PDE8A	15	85523743	85682376	0.1701	rs1051168	-5.98	rs289375	0.131493	8.52	2.105	536	6	lasso	0.12678	3.55e-15	2.0095	0.0445
MRPS33	7	140705960	140714781	0.108	rs13241719	4.06	rs38723	0.092126	-6.56	-2.006	400	2	lasso	0.08746	8.5e-11	2.00624	0.0448
FRMD4A	10	13685705	14372866	0.1129	rs10906535	3.33	rs7090752	0.0383	-5.21	1.963	1239	6	lasso	0.01943	0.00173	-2.00569	0.0449
EIF2A	3	150264573	150303803	0.4154	rs13068389	-2.92	rs6440685	0.318318	12.2	-1.489	447	16	enet	0.40715	2.91e-53	-2.00569	0.0449
PRIM1	12	57125363	57146146	0.3121	rs324015	-6.41	rs2277339	0.238874	-10.51	1.841	339	7	enet	0.23841	1.13e-28	-2.005	0.045
WIPI1	17	66417421	66453653	0.1521	rs12937830	-2.78	rs918167	0.0411	6.43	-1.942	439	16	enet	0.11395	9.94e-14	-2.00264	0.0452
C18orf8	18	21083433	21111771	0.2647	rs8098316	3.04	rs4800488	0.351207	12.62	-2.099	352	6	lasso	0.40216	1.93e-52	-2.00251	0.0452
ASS1	9	133320093	133376661	0.0911	rs7875376	3.45	rs4740158	0.028716	-4.67	2.175	472	472	blup	0.04221	6.34e-06	-2.0021	0.0453
LOC158376	9	35909479	35911617	0.0673	rs10814385	4.76	rs2297879	-0.001607	3	0.969	438	438	bslmm	0.03001	0.000126	1.9995	0.0455
ERC1	12	1100403	1605099	0.0965	rs12821401	-4.17	rs7974686	0.024501	-5.37	1.663	668	7	lasso	0.05464	2.99e-07	-1.99925	0.0456
GPX4	19	1103935	1106787	0.1649	rs12981523	-3.81	rs4807542	0.097	6.91	2.376	447	447	bslmm	0.10655	6.66e-13	1.99798	0.0457
DENND3	8	142138719	142205900	0.0936	rs6987810	-3.7	rs1045303	0.077523	-6.07	1.788	467	4	lasso	0.07378	2.62e-09	-1.99707	0.0458
PIGG	4	492988	533320	0.0792	rs9332466	-4.46	rs4624610	0.02709	4.48	-1.702	337	337	bslmm	0.022332	0.00084	-1.99615	0.0459
HNRNPA1L2	13	53191604	53217919	0.1447	rs649523	4.28	rs9526975	0.155126	-8.78	1.832	426	7	lasso	0.157541	1e-18	-1.99473	0.0461
TXNL4A	18	77732866	77793915	0.0785	rs11663602	5.96	rs11081576	0.097408	7.03	-2.149	311	3	lasso	0.10233	1.96e-12	-1.99422	0.0461
TRIL	7	28992973	28998029	0.0758	rs41276	3.9	rs886834	0.049417	-5.74	2.162	688	8	enet	0.05374	3.73e-07	-1.99433	0.0461
PSMD2	3	184017021	184026840	0.0467	rs10470523	3.67	rs9851637	0.007213	-3.72	0.782	536	536	blup	0.00806	0.0313	1.99351	0.0462
DDX18	2	118572254	118589953	0.3005	rs17507637	3.72	rs13432548	0.335692	-12.36	0.746	473	11	lasso	0.382709	2.66e-49	-1.98922	0.0467
EYA1	8	72109667	72274467	0.052	rs9298180	3.26	rs1908036	0.001055	-3.77	-1.882	579	579	blup	0.00957	0.0211	1.9889	0.0467
SLC18A2	10	119000583	119038941	0.3116	rs181676	3.02	rs10377	0.273	-11.17	2.009	503	7	lasso	0.27798	6.39e-34	-1.98831	0.0468
ZMYND12	1	42896000	42921938	0.1387	rs17378108	3.59	rs10493108	0.145	-8.23	1.996	353	22	enet	0.151511	5.08e-18	-1.98801	0.0468
VPS36	13	52986736	53024763	0.0661	rs649523	4.28	rs6561682	0.075276	-6.59	-1.916	386	12	enet	0.081709	3.61e-10	1.98749	0.0469
PLA2G7	6	46672052	46703430	0.304	rs12215229	-4.05	rs1421378	0.323	12.21	-1.987	526	1	lasso	0.318584	1.32e-39	-1.987	0.0469
MED25	19	50321535	50340237	0.0478	rs2304204	-6.59	rs8104825	0.0117	3.88	-0.771	361	361	blup	0.01847	0.0022	-1.98452	0.0472
CD55	1	207494816	207534311	0.2603	rs10863593	-5.14	rs17042520	0.106	7.26	2.071	380	11	enet	0.115325	6.96e-14	1.98469	0.0472
USP14	18	158482	213739	0.1096	rs666599	-2.89	rs9948087	0.052417	-5.12	-1.551	400	400	bslmm	0.06679	1.49e-08	1.98226	0.0474
CDH10	5	24487208	24645085	0.0413	rs1505886	-2.89	rs4290981	0.0418	-4.7	-1.758	386	4	lasso	0.0267	0.000285	1.98232	0.0474
PSMG4	6	3259161	3268300	0.1433	rs6933330	-3.62	rs4602754	0.199	-9.56	2.016	591	6	lasso	0.19691	1.89e-23	-1.9829	0.0474
ZNF343	20	2462466	2505165	0.0599	rs6515654	3.58	rs1109009	0.057576	5.26	-2.171	622	4	lasso	0.04941	1.08e-06	-1.98216	0.0475
C2orf71	2	29284555	29297127	0.0869	rs7601413	4.56	rs13016696	0.029408	-5.03	2.149	633	2	lasso	0.017092	0.0031	-1.98173	0.0475
WIF1	12	65444403	65515346	0.0428	rs10878264	-3.87	rs7973405	0.028739	4.47	1.881	332	4	lasso	0.02266	0.000775	1.98084	0.0476
POC5	5	74970023	75013313	0.1659	rs16872760	4.38	rs34361	0.159	-8.58	1.891	398	5	lasso	0.151	5.19e-18	-1.97984	0.0477
ARL6IP1	16	18802990	18812857	0.0386	rs4426336	3	rs9673453	-0.002218	-2.95	-0.047	218	218	blup	0.00988	0.0194	1.9771	0.048
ALG11	13	52586522	52591849	0.0415	rs12430144	-3.22	rs9535875	0.057296	-5.19	1.936	349	2	lasso	0.049429	1.08e-06	-1.97664	0.0481
TMEM80	11	695590	705028	0.3931	rs4074376	-2.92	rs11246262	0.329029	-12.23	1.92	481	43	enet	0.36489	1.64e-46	-1.97479	0.0483
KATNA1	6	149916010	149969940	0.0325	rs789830	2.83	rs9322193	0.0351	4.87	1.768	469	469	blup	0.033176	5.81e-05	1.9751	0.0483
LOC641367	19	21933546	21936240	0.2639	rs488125	-4.26	rs6511286	0.169	8.82	-1.937	288	16	enet	0.18555	4.59e-22	-1.97334	0.0485
SF3B2	11	65819815	65836382	0.0346	rs1784223	5.52	rs503156	0.031398	-4.98	-1.458	370	2	lasso	0.02946	0.000145	1.97123	0.0487
WDR1	4	10075962	10118573	0.0427	rs10003864	3.19	rs4604059	0.0114	-3.91	-0.879	597	10	enet	0.025493	0.000385	1.97097	0.0487
ULBP2	6	150263135	150270368	0.0749	rs4870319	3.17	rs6557133	0.0692	6.01	2.203	531	20	enet	0.066372	1.65e-08	1.9694	0.0489
SPA17	11	124543739	124564687	0.185	rs1940171	-6.45	rs10219424	0.119574	-7.47	-1.938	520	520	bslmm	0.11776	3.71e-14	1.96732	0.0491
DNAH14	1	225117355	225586996	0.106	rs1566387	3.92	rs7512505	0.00684	-4.09	-0.64	631	631	bslmm	0.0379	1.82e-05	1.96692	0.0492
C6orf89	6	36839645	36896740	0.0463	rs9470571	3.34	rs236358	0.00901	-3.8	-1.704	534	5	lasso	0.010768	0.0155	1.9656	0.0493
NELL1	11	20691116	21597229	0.2666	rs11025430	3.62	rs10833470	0.11249	-7.38	1.02	1152	1152	bslmm	0.15459	2.22e-18	-1.9649	0.0494
ZNF202	11	123594996	123612363	0.0611	rs7927176	5.3	rs9326264	0.020091	4.69	-2.447	612	612	bslmm	0.01834	0.00227	-1.96382	0.0496
C12orf5	12	4430358	4469190	0.2451	rs10849144	-3.37	rs10774223	0.19401	-9.62	2.014	627	5	lasso	0.21392	1.47e-25	-1.96236	0.0497
VEZT	12	95611521	95696566	0.045	rs9669686	4.62	rs4762241	0.018896	-4.23	0.148	653	653	bslmm	0.01619	0.00389	-1.96206	0.0498
FADD	11	70049268	70053508	0.0677	rs11236502	2.68	rs1131715	0.061032	5.56	-2.126	435	3	lasso	0.05722	1.58e-07	-1.95894	0.0501
CCDC137	17	79633760	79640936	0.1166	rs3208787	-3.61	rs6565623	0.0852	6.96	-1.615	323	14	enet	0.10512	9.6e-13	-1.95756	0.0503
EFHD1	2	233470766	233547491	0.0444	rs6704768	8.04	rs7606090	0.006348	-3.7	-3.928	469	469	bslmm	0.022073	0.000896	1.95758	0.0503
TTC39B	9	15170841	15307358	0.0971	rs12093	4.27	rs619105	0.016448	-5.17	-1.772	593	593	bslmm	0.02828	0.000193	1.957	0.0503
ZNF506	19	19896650	19932560	0.0914	rs4808203	6.85	rs4808998	0.0375	5.82	1.565	304	14	enet	0.07476	2.05e-09	1.95645	0.0504
TMEM206	1	212537815	212588267	0.1662	rs11119986	-2.68	rs1539206	0.103	7.7	-1.707	477	477	blup	0.132156	8.67e-16	-1.95466	0.0506
SLC9A2	2	103236165	103327809	0.17	rs13388810	-4.67	rs17775170	0.096294	6.88	-0.997	514	4	lasso	0.107908	4.7e-13	-1.9543	0.0507
CCDC158	4	77234191	77328458	0.2616	rs2904221	-3.81	rs7660542	0.146661	9.12	-1.115	563	6	lasso	0.205095	1.85e-24	-1.95373	0.0507
STRADA	17	61780191	61819330	0.0357	rs4459609	-3.73	rs2584627	0.0299	4.2	-1.953	320	1	lasso	0.02692	0.000271	-1.953	0.0508
VPS13A	9	79792360	80032399	0.0536	rs4745606	-3.06	rs7035855	0.000432	-4.5	-2.324	576	576	blup	0.00945	0.0218	1.9531	0.0508
SYNJ2	6	158402887	158520207	0.1351	rs7739151	4.03	rs2502618	0.0733	6.62	-2.336	616	8	lasso	0.079328	6.55e-10	-1.9516	0.051
FAM154B	15	82555151	82577267	0.4509	rs8027301	5.51	rs16973457	0.224554	10.68	-1.506	244	4	lasso	0.41622	8.95e-55	-1.9481	0.0514
EXOSC9	4	122722471	122738176	0.0466	rs6534338	4.27	rs6838198	0.046347	-4.76	-1.902	425	5	lasso	0.032341	7.13e-05	1.94836	0.0514
ZNF841	19	52567718	52599018	0.1108	rs17778649	3.57	rs4145658	0.12	7.72	1.922	579	11	enet	0.14331	4.54e-17	1.94557	0.0517
CCDC148	2	159027868	159313265	0.1816	rs10933439	-4.02	rs3771669	0.023176	4.28	2.212	558	558	bslmm	0.082219	3.18e-10	1.94493	0.0518
FAIM	3	138327541	138352213	0.1398	rs537894	3.46	rs1673608	0.201004	-10.33	1.592	289	12	lasso	0.21119	3.23e-25	-1.94453	0.0518
ATG7	3	11314009	11599139	0.0734	rs7613596	-4.28	rs347587	0.065271	-6.7	-1.84	670	3	lasso	0.07291	3.25e-09	1.94434	0.0519
CETN4P	4	123651343	123653613	0.1786	rs4295278	3.63	rs309370	0.135574	8.06	1.785	293	293	bslmm	0.127845	2.68e-15	1.94338	0.052
TLCD2	17	1606083	1613662	0.154	rs6503324	-5.55	rs3809872	0.104	7.09	2.02	439	3	lasso	0.08505	1.56e-10	1.94073	0.0523
ATXN3	14	92524895	92572965	0.1032	rs12896399	-2.79	rs7144492	0.058155	-6.44	1.607	537	10	enet	0.1074	5.36e-13	-1.9389	0.0525
ALG6	1	63833260	63904233	0.0765	rs10489494	-4.1	rs11208199	-0.000631	3.47	1.018	572	572	bslmm	0.006437	0.0483	-1.93873	0.0525
ZXDC	3	126156443	126194762	0.0772	rs4340655	-2.98	rs3230	0.042648	-5.12	-1.887	536	4	lasso	0.05444	3.15e-07	1.93876	0.0525
PTEN	10	89623194	89728532	0.072	rs796945	3.56	rs10788569	6.55e-05	-4.17	-1.907	450	450	blup	0.00564	0.0599	1.93779	0.0526
GPR83	11	94110476	94134585	0.2279	rs672392	3	rs3020004	0.20711	9.93	1.818	447	35	enet	0.25028	3.21e-30	1.93702	0.0527
FLJ16779	20	61885329	61892967	0.1763	rs427230	4.43	rs11908424	0.028542	4.93	1.808	498	498	bslmm	0.058962	1.03e-07	1.93716	0.0527
NUP43	6	150045456	150067688	0.0385	rs4870319	3.17	rs4870054	0.0657	-5.58	1.93	471	2	lasso	0.051254	6.88e-07	-1.9375	0.0527
STX7	6	132778662	132834337	0.077	rs3813355	-3.31	rs2842888	0.0738	-5.87	1.852	565	4	lasso	0.06291	3.89e-08	-1.9338	0.0531
STRA13	17	79976578	79980785	0.4468	rs3208787	-3.61	rs3934983	0.377	-13.22	1.82	319	4	lasso	0.39651	1.61e-51	-1.93197	0.0534
PLCB3	11	64018994	64036924	0.0946	rs4963432	4.44	rs11231740	0.03006	5.21	1.229	354	19	enet	0.0771	1.14e-09	1.93057	0.0535
AIM1	6	106959304	107018334	0.181	rs6924807	-3.17	rs3747787	0.144	8.19	-1.963	596	3	lasso	0.134916	4.19e-16	-1.929	0.0537
RHPN1	8	144451024	144466390	0.0729	rs7465067	4.92	rs3812440	0.009964	4.06	-1.169	373	23	enet	0.03505	3.67e-05	-1.92922	0.0537
SRP19	5	112196884	112228776	0.0836	rs1822163	-3.74	rs448162	0.0581	-6.21	-1.933	477	5	lasso	0.0672	1.33e-08	1.92849	0.0538
ANKRD44	2	197851385	198175521	0.1173	rs699319	7.11	rs6754223	0.014974	4.75	2.759	424	22	enet	0.078709	7.65e-10	1.92674	0.054
NLN	5	65018022	65125111	0.0555	rs13185069	3.44	rs16894391	0.0368	-4.53	-1.73	438	4	lasso	0.0376	1.96e-05	1.92685	0.054
MYO6	6	76458908	76629254	0.2131	rs11754389	2.29	rs1280054	0.0673	-6.99	-0.843	366	366	bslmm	0.123288	8.82e-15	1.9266	0.054
SEC16B	1	177897488	178007142	0.0642	rs1883903	5.08	rs7556610	0.00695	-3.96	-0.908	464	464	bslmm	0.004472	0.0826	-1.92571	0.0541
ARMC2	6	109169618	109295352	0.3021	rs9398172	4.83	rs2806371	0.188	-9.56	-0.631	435	27	enet	0.236336	2.09e-28	1.9249	0.0542
HAUS1	18	43684297	43708299	0.1386	rs4890656	-3.34	rs2578189	0.066658	5.83	0.943	533	36	enet	0.07739	1.06e-09	1.92288	0.0545
MMRN1	4	90816002	90875780	0.1121	rs2197291	3.8	rs1442138	0.077589	6.75	-2.02	395	7	lasso	0.102647	1.81e-12	-1.92267	0.0545
AVPR1A	12	63536538	63546590	0.187	rs699605	-3.41	rs513203	0.100691	6.99	0.97	505	505	bslmm	0.13449	4.68e-16	1.92106	0.0547
SEC14L6	22	30920916	30942669	0.1391	rs2299825	-4.18	rs2899151	0.087478	-6.45	-1.177	437	5	lasso	0.08985	4.66e-11	1.92	0.0547
ZNF615	19	52494586	52511483	0.2615	rs17778649	3.57	rs2288887	0.316	12.01	2.115	622	9	lasso	0.31752	1.88e-39	1.91999	0.0549
UBE2I	16	1359153	1377019	0.0509	rs2887538	3.42	rs909914	0.052612	-5.08	-1.85	464	2	lasso	0.03828	1.66e-05	1.918	0.0551
SOSTDC1	7	16501105	16570205	0.1838	rs11765776	4.26	rs6954901	0.057333	6.71	-2.683	651	651	bslmm	0.10469	1.07e-12	-1.91538	0.0554
FREM2	13	39261172	39461267	0.7595	rs1330975	-5.31	rs12020645	0.607434	-16.59	-1.746	581	581	bslmm	0.658951	2.15e-107	1.91403	0.0556
TPBG	6	83072922	83077133	0.087	rs947573	-4.04	rs1570140	0.0103	-4.08	-1.912	373	373	bslmm	0.039523	1.23e-05	1.9145	0.0556
C12orf52	12	113623554	113630119	0.1036	rs16942745	4.05	rs2059767	0.114521	-7.35	2.16	478	478	bslmm	0.10691	6.08e-13	-1.91219	0.0559
TLR6	4	38825328	38858438	0.1339	rs931023	3.48	rs12509328	0.051356	-6.21	-1.378	513	513	bslmm	0.083864	2.1e-10	1.91083	0.056
ZNF430	19	21203425	21242852	0.0848	rs488125	-4.26	rs10413841	0.011	-4.34	-1.551	287	287	blup	0.04323	4.94e-06	1.90778	0.0564
KIAA1731	11	93394815	93463522	0.0776	rs3020006	-2.97	rs12283126	0.05271	5.08	0.9996	434	4	lasso	0.04675	2.08e-06	1.90753	0.0565
UTP23	8	117778741	117786921	0.0879	rs10505293	-3.41	rs7823271	0.113546	-7.42	2.009	422	5	lasso	0.09674	8.14e-12	-1.90598	0.0567
SLC26A11	17	78194199	78227308	0.0626	rs7225476	-5.46	rs12948768	0.0248	4.58	2.017	502	2	lasso	0.02041	0.00135	1.90285	0.0571
CCDC62	12	123259055	123311927	0.1213	rs4460848	8.04	rs1696320	0.057435	-5.65	1.063	315	21	enet	0.06358	3.29e-08	-1.90069	0.0573
SLC38A6	14	61447831	61550451	0.3036	rs1088679	4.16	rs729307	0.187866	-9.5	-1.826	400	5	lasso	0.2444	1.89e-29	1.9006	0.0574
DYRK2	12	68042511	68056444	0.0708	rs1866255	5.07	rs10784640	0.050029	5.34	1.816	535	2	lasso	0.0404	9.88e-06	1.89846	0.0576
COL24A1	1	86194915	86622154	0.1432	rs648310	-3.79	rs12117437	0.107	-7.05	1.231	734	32	enet	0.121794	1.3e-14	-1.89812	0.0577
POLR2F	22	38349673	38384223	0.0636	rs2267389	3.5	rs139896	0.047093	-5.24	1.332	389	389	blup	0.05216	5.51e-07	-1.9	0.0578
PPP2R3A	3	135684514	135866752	0.0531	rs7432375	-6.93	rs13081671	0.020187	4.43	1.963	352	4	lasso	0.05077	7.74e-07	1.89638	0.0579
RXFP1	4	159442865	159574521	0.0597	rs6849580	2.73	rs2347072	0.011235	4.46	1.797	320	320	blup	0.024886	0.000447	1.89564	0.058
NDUFA6	22	42481529	42486888	0.2422	rs134873	7.22	rs2142695	0.116569	8.06	1.187	348	3	lasso	0.14258	5.52e-17	1.9	0.0581
SNRPA	19	41256758	41271297	0.0425	rs3852870	2.7	rs2604874	0.0554	5.29	1.879	439	3	lasso	0.04716	1.88e-06	1.89345	0.0583
PATE2	11	125646027	125648714	0.108	rs11220153	4.2	rs666160	0.031926	-5.04	-2.794	556	556	bslmm	0.05074	7.82e-07	1.89216	0.0585
BCL2L13	22	18121349	18213621	0.1892	rs5747211	-3.93	rs11538	0.092265	-6.63	-1.375	592	13	lasso	0.12482	5.92e-15	1.89	0.0588
ZBTB10	8	81397853	81438500	0.0523	rs446027	2.25	rs7836507	0.003726	3.87	1.889	367	367	blup	0.02778	0.000219	1.88981	0.0588
LTBP1	2	33172368	33624575	0.0688	rs6543712	-2.77	rs728618	0.029939	-5.34	1.879	801	17	enet	0.05616	2.06e-07	-1.88785	0.059
WSCD2	12	108523510	108644313	0.1412	rs3764002	4.99	rs1863552	0.053318	6.6	0.755	560	4	lasso	0.15409	2.54e-18	1.88745	0.0591
CCDC146	7	76751933	76924521	0.048	rs3095465	3.19	rs7797117	-0.001097	3.42	1.745	340	340	bslmm	0.00605	0.0536	1.88694	0.0592
G0S2	1	209848669	209849735	0.0988	rs9429816	2.87	rs932374	0.0401	-4.71	1.674	473	473	bslmm	0.039058	1.37e-05	-1.88603	0.0593
QSER1	11	32914791	33001814	0.1211	rs11031862	2.7	rs6484610	0.04667	-5.5	1.82	366	366	bslmm	0.06404	2.94e-08	-1.88466	0.0595
HIBADH	7	27565058	27702620	0.1404	rs2237337	-3.44	rs1404282	0.066629	6.51	-1.074	532	26	enet	0.13183	9.45e-16	-1.88352	0.0596
ARHGEF12	11	120207617	120360645	0.048	rs477863	3.73	rs496248	0.041943	5.64	-1.75	642	2	lasso	0.04251	5.89e-06	-1.88225	0.0598
KAT8	16	31128984	31142714	0.0641	rs9936992	-2.29	rs749767	0.074695	-6.05	1.88	248	1	lasso	0.07213	3.95e-09	-1.88	0.0601
TNFRSF14	1	2487804	2495267	0.0516	rs4592207	6.51	rs12410859	0.00113	3.03	-3.551	372	372	blup	0.020111	0.00146	-1.87912	0.0602
ENO3	17	4854383	4860426	0.0785	rs8072032	-4.21	rs4790714	0.0648	5.58	-1.778	443	5	lasso	0.05314	4.33e-07	-1.8785	0.0603
PCDHA11	5	140247830	140391929	0.1451	rs991918	4.89	rs251378	0.137	-8.11	-2.296	451	13	enet	0.134	5.65e-16	1.87792	0.0604
RAD52	12	1021254	1099219	0.245	rs10774343	2.74	rs12816367	0.157914	-8.82	1.38	435	28	enet	0.22092	1.94e-26	-1.87659	0.0606
DDX55	12	124086671	124105482	0.3336	rs4460848	8.04	rs7306549	0.227577	-10.61	-1.789	381	47	enet	0.32611	1.08e-40	1.87647	0.0606
DPY19L2	12	63952692	64062354	0.4031	rs12320510	2.76	rs2429406	0.174042	9.42	2.674	387	46	enet	0.3824	2.98e-49	1.87507	0.0608
GOLGA3	12	133345494	133405288	0.0501	rs12282	-3.46	rs11147281	0.005047	-3.72	-0.531	248	248	blup	0.01728	0.00296	1.87465	0.0608
TMEM165	4	56262079	56292342	0.2233	rs6858774	2.54	rs4865007	0.196056	-10.17	1.474	412	47	enet	0.260028	1.66e-31	-1.87497	0.0608
PSMC5	17	61904769	61909387	0.0452	rs4459609	-3.73	rs6504177	0.0671	-6.12	-1.826	331	12	lasso	0.06672	1.51e-08	1.87395	0.0609
ACOT6	14	74083547	74086592	0.0773	rs2269967	-3.86	rs10150828	0.002568	-4.1	-0.944	374	374	blup	0.03669	2.45e-05	1.8668	0.0619
ZNF638	2	71503722	71651168	0.0575	rs4241246	3.04	rs17693250	0.014036	3.99	2.968	559	559	bslmm	0.019281	0.00179	1.86704	0.0619
C11orf54	11	93474792	93496247	0.3759	rs3020006	-2.97	rs652961	0.465317	14.54	-1.889	414	7	lasso	0.46269	6.68e-63	-1.86663	0.062
LOC645513	4	120375937	120420747	0.2653	rs10034453	3.09	rs6846442	0.503351	-15.2	-1.504	429	50	enet	0.512393	2.08e-72	1.86608	0.062
TPRG1L	1	3541555	3546694	0.2925	rs10909901	3.79	rs4648537	0.0761	6.64	0.609	458	458	bslmm	0.192976	5.74e-23	1.86467	0.0622
SORBS3	8	22409250	22433008	0.0507	rs4872471	4.71	rs2469760	0.01226	4.08	-2.903	536	536	blup	0.02	0.0015	-1.86489	0.0622
GNRHR	4	68603098	68621804	0.5895	rs3822196	3.6	rs28526365	0.497537	15	-0.905	399	10	lasso	0.592014	7.35e-90	-1.86338	0.0624
FSIP2	2	186603354	186698016	0.0735	rs850914	3.29	rs2081326	0.038116	5.11	1.637	310	310	bslmm	0.048724	1.28e-06	1.86208	0.0626
CCDC28A	6	139094656	139114456	0.1932	rs13195460	-3.94	rs6756	0.0689	6.53	0.813	440	440	bslmm	0.10844	4.1e-13	1.8617	0.0626
C12orf76	12	110478982	110511439	0.0719	rs4766428	7.61	rs10849627	0.031388	-4.94	-3.387	292	6	lasso	0.03942	1.26e-05	1.86031	0.0628
ADAM22	7	87563565	87832204	0.0473	rs11763872	5.43	rs4148732	0.015211	3.92	2.948	514	514	blup	0.03468	4.02e-05	1.86037	0.0628
DOC2B	17	6010	31420	0.0619	rs11654695	3.63	rs9915268	0.00601	-3.56	1.452	196	196	blup	0.0172	0.00302	-1.85789	0.0632
LOC100128288	17	8261730	8263859	0.3164	rs9902772	-4.14	rs1695213	0.319	-12.05	1.8	455	2	lasso	0.31203	1.15e-38	-1.85706	0.0633
FBN3	19	8130286	8212381	0.1814	rs8111372	3.08	rs899208	0.0157	5.65	-1.342	444	444	blup	0.08012	5.37e-10	-1.8574	0.0633
COG7	16	23399813	23464512	0.0544	rs2106246	-3.72	rs7204714	0.031363	5.6	-2.013	487	4	lasso	0.03706	2.24e-05	-1.8556	0.0635
RNF185	22	31556137	31603005	0.0913	rs136233	3.96	rs7285171	0.045578	-6.45	2.058	375	21	enet	0.08581	1.29e-10	-1.86	0.0635
CHIT1	1	203181958	203241937	0.1547	rs4950914	-3.3	rs4950932	0.138	-8.2	1.617	518	518	bslmm	0.141855	6.68e-17	-1.85474	0.0636
CA8	8	61101422	61193954	0.0751	rs867743	6.53	rs7462854	0.059696	-5.33	2.28	388	3	lasso	0.05086	7.58e-07	-1.85383	0.0638
TPPP3	16	67423711	67427421	0.0392	rs7198357	4.06	rs11859352	0.034384	-4.35	3.156	222	222	blup	0.02821	0.000197	-1.8528	0.0639
PVRIG	7	99816242	99819111	0.0675	rs1734907	5.35	rs1617502	0.054667	5.77	1.884	279	279	bslmm	0.05125	6.9e-07	1.85285	0.0639
GPR123	10	134884432	134945179	0.3251	rs4838698	-3.08	rs7910988	0.142	-8.47	-2.267	482	21	enet	0.19313	5.5e-23	1.8524	0.064
PIRT	17	10725791	10741418	0.1666	rs17512210	-4.34	rs11871765	0.0455	5.81	1.172	481	22	enet	0.10805	4.53e-13	1.85239	0.064
MFAP3	5	153418518	153437014	0.08	rs6580052	5.18	rs10051517	0.0212	-4.81	1.976	552	552	bslmm	0.042	6.68e-06	-1.85195	0.064
ZNF100	19	21906842	21950430	0.7432	rs488125	-4.26	rs6511286	0.503	15.09	-1.937	302	14	lasso	0.66936	2e-110	-1.85169	0.0641
LOC285768	6	961240	1101567	0.4364	rs2496301	4.56	rs4959540	0.233	10.82	-1.013	828	44	enet	0.372304	1.16e-47	-1.8512	0.0641
PFAS	17	8152595	8173809	0.0981	rs9902772	-4.14	rs7221716	0.0851	7.35	1.59	456	4	lasso	0.10543	8.88e-13	1.85082	0.0642
RPS8	1	45241245	45244412	0.032	rs401595	-3.54	rs11803622	0.0218	-4.31	1.922	345	3	lasso	0.016019	0.00406	-1.85087	0.0642
SLC12A2	5	127419482	127525380	0.0435	rs1421750	4.38	rs4835944	-0.000297	3.84	2.328	422	422	bslmm	0.0134	0.00794	1.8509	0.0642
SHISA5	3	48509196	48542259	0.0595	rs4558783	-3.45	rs11797	0.075876	-5.94	-1.823	263	2	lasso	0.0736	2.74e-09	1.84955	0.0644
PDE5A	4	120415549	120549981	0.0467	rs10034453	3.09	rs6847778	0.03721	-5.01	-1.8	456	2	lasso	0.031819	8.11e-05	1.84933	0.0644
ZNF286A	17	15602890	15624100	0.1205	rs7213079	-2.69	rs10221188	-0.000235	3.71	-1.015	355	34	enet	0.04244	5.99e-06	-1.84783	0.0646
LYNX1	8	143845755	143859640	0.0888	rs4601464	-7	rs2585184	0.036088	-4.87	2.727	417	4	lasso	0.0569	1.72e-07	-1.84825	0.0646
AP2A1	19	50270179	50310369	0.0672	rs2304204	-6.59	rs1273640	-0.00201	4.14	-0.831	363	16	enet	0.02132	0.00108	-1.84699	0.0647
MYO3A	10	26223001	26501465	0.0479	rs11815280	-2.62	rs7894269	0.0132	4.44	-2.268	664	15	enet	0.01582	0.00427	-1.84494	0.065
CUTC	10	101491957	101515894	0.0504	rs12806	3.9	rs3740076	0.0568	-5.31	-1.157	461	461	bslmm	0.05036	8.58e-07	1.84366	0.0652
ZNF135	19	58570606	58581110	0.1982	rs3794964	-3.06	rs1469087	0.0426	-5.62	2.162	454	6	lasso	0.09938	4.16e-12	-1.84309	0.0653
CTNS	17	3539761	3566397	0.0647	rs12940450	4.75	rs760273	0.0612	-5.51	1.44	540	4	lasso	0.05238	5.22e-07	-1.84271	0.0654
TNFAIP6	2	152214105	152236562	0.2005	rs10173597	3.02	rs10490522	0.135693	7.89	-1.57	451	6	lasso	0.166528	8.73e-20	-1.84224	0.0654
KRBA2	17	8271972	8280029	0.4101	rs9902772	-4.14	rs1695213	0.415	-13.74	1.8	456	2	lasso	0.41005	9.62e-54	-1.84084	0.0656
SIGLEC11	19	50452249	50464429	0.2011	rs2304204	-6.59	rs9304690	0.164	8.93	-1.836	339	2	lasso	0.17227	1.81e-20	-1.8378	0.0661
ARSA	22	51061181	51066601	0.1868	rs6010129	3.75	rs5770953	0.117729	-7.44	2.324	265	265	bslmm	0.12519	5.37e-15	-1.84	0.0661
ZNF727	7	63505820	63538927	0.0566	rs4467830	3.29	rs11520658	0.008556	-4.11	2.252	239	239	bslmm	0.03081	0.000104	-1.83796	0.0661
SHCBP1	16	46614467	46655311	0.0731	rs12445911	-3.29	rs4401068	0.131942	-8.11	2.079	88	88	blup	0.13107	1.15e-15	-1.8373	0.0662
GMPPB	3	49758931	49761384	0.1968	rs2624847	-4.31	rs6809879	0.14978	8.6	1.359	313	313	bslmm	0.16218	2.85e-19	1.83727	0.0662
TRIM58	1	248031264	248060142	0.3813	rs11587369	-2.64	rs28481280	0.104	8.13	1.979	476	54	enet	0.335329	4.78e-42	1.8365	0.0663
HSPA12A	10	118430702	118609716	0.0484	rs7911945	3.31	rs10749212	-0.00222	3.33	0.77	543	543	bslmm	0.00522	0.0672	1.83546	0.0664
CRB1	1	197170591	197447585	0.0321	rs2488394	-3.64	rs12026183	0.00744	3.96	-2.77	359	359	blup	0.01509	0.00513	-1.83481	0.0665
NANS	9	100818958	100845365	0.0826	rs2304389	6.05	rs6478537	0.088391	6.55	-1.915	566	3	lasso	0.08325	2.45e-10	-1.8348	0.0665
TMEM232	5	109753391	110062450	0.082	rs9632452	2.93	rs10043185	0.0533	5.21	-1.353	447	4	lasso	0.0479	1.57e-06	-1.83283	0.0668
IQCK	16	19727777	19868859	0.0618	rs6497415	3.3	rs7191155	0.036624	-4.93	1.975	532	5	lasso	0.05571	2.3e-07	-1.8323	0.0669
C17orf107	17	4802947	4806227	0.0595	rs8072032	-4.21	rs2277682	0.0143	4.45	-1.461	443	3	lasso	0.02565	0.00037	-1.83252	0.0669
TPD52L1	6	125474878	125584644	0.1539	rs6569392	4.35	rs2275623	0.077	-7.3	-2.374	483	21	enet	0.16947	3.91e-20	1.8297	0.0673
STON1	2	48757307	48825654	0.4311	rs2471403	-5.22	rs4953592	0.241629	10.54	1.539	524	524	bslmm	0.321214	5.52e-40	1.82738	0.0676
FAM47E	4	77135192	77204936	0.2576	rs2904221	-3.81	rs6849069	0.150881	8.71	-2.612	513	9	lasso	0.190365	1.2e-22	-1.82784	0.0676
C2orf80	2	209030070	209054773	0.3143	rs1055229	3.99	rs12994778	0.116588	8.6	-1.096	382	382	bslmm	0.291192	9.81e-36	-1.826	0.0679
RAB17	2	238482964	238499769	0.359	rs12613388	-2.75	rs2292871	0.180291	10.03	-1.527	501	5	lasso	0.264264	4.53e-32	-1.82595	0.0679
HIGD1B	17	42923720	42927848	0.0464	rs4986172	3.83	rs4793157	0.0485	5.04	-1.798	379	2	lasso	0.03565	3.16e-05	-1.82407	0.0681
IGFBP2	2	217498126	217529158	0.0945	rs3806573	-4.34	rs284526	0.041438	6.19	2.353	531	14	enet	0.052739	4.78e-07	1.82456	0.0681
SRR	17	2207247	2228553	0.2727	rs4523957	-6.19	rs12450028	0.478	-14.73	1.824	428	1	lasso	0.47508	3.46e-65	-1.824	0.0682
SH3YL1	2	218135	264810	0.1065	rs384526	-3.29	rs10205435	0.118867	-7.48	-2.096	373	2	lasso	0.133685	5.8e-16	1.82397	0.0682
ZNF800	7	127010353	127032767	0.6211	rs806180	-4.95	rs11563346	0.631735	16.9	-2.21	493	493	bslmm	0.63315	2.93e-100	-1.82392	0.0682
OBFC1	10	105637317	105678045	0.1213	rs4918016	4.28	rs11191865	0.0384	-5.62	-1.556	435	3	lasso	0.05042	8.45e-07	1.82226	0.0684
PKP3	11	392598	404908	0.105	rs4131943	3.03	rs6598025	0.080063	6.19	1.8734	376	4	lasso	0.0713	4.86e-09	1.82256	0.0684
PSRC1	1	109822175	109825808	0.1967	rs10466	2.4	rs14000	0.0379	-5.59	-1.477	444	8	lasso	0.134426	4.77e-16	1.81964	0.0688
LYRM4	6	5108652	5261172	0.1871	rs4960085	-3.37	rs9606	0.15	-8.73	-0.976	719	31	enet	0.166202	9.54e-20	1.8195	0.0688
ELMOD2	4	141445311	141474924	0.1066	rs7670848	-3.02	rs12502572	0.095818	-7.68	-1.329	426	8	lasso	0.113123	1.23e-13	1.81939	0.0689
OAF	11	120081746	120100650	0.2255	rs477863	3.73	rs896693	0.089304	-6.76	-2.09	552	17	enet	0.14479	3.06e-17	1.81733	0.0692
RNF175	4	154631311	154681387	0.1805	rs7682436	-4.6	rs12641631	0.185138	-9.33	1.956	442	2	lasso	0.186835	3.21e-22	-1.81683	0.0692
ERBB2IP	5	65222381	65376851	0.0573	rs13185069	3.44	rs16894391	0.00782	-4.39	-1.73	489	16	enet	0.0156	0.00447	1.81741	0.0692
LOC441454	9	99671356	99672737	0.0464	rs16910858	-2.43	rs7035310	0.010006	3.52	-0.554	226	3	lasso	0.02003	0.00149	-1.8171	0.0692
MYO1D	17	30819627	31203902	0.0604	rs11656289	-4.74	rs4795725	0.024	-4.93	-1.649	561	4	lasso	0.03129	9.23e-05	1.81548	0.0694
STAU1	20	47729875	47805288	0.0878	rs6019879	5.29	rs4810896	-0.000547	3.97	-4.674	500	500	bslmm	0.013017	0.00868	-1.81491	0.0695
TMEM216	11	61159831	61166335	0.0556	rs1692120	-2.82	rs2943807	0.05121	5.09	-1.814	347	1	lasso	0.04418	3.91e-06	-1.814	0.0697
CLTCL1	22	19166986	19279239	0.3559	rs1210684	-3.22	rs1771547	0.335602	12.72	2.275	486	13	lasso	0.44209	3.24e-59	1.81	0.0701
EP400NL	12	132568827	132593444	0.154	rs12307678	3.05	rs6598199	0.111307	7.25	1.784	323	2	lasso	0.11365	1.07e-13	1.81088	0.0702
ZNF788	19	12203077	12225494	0.0828	rs400106	4.06	rs7245815	0.0495	5.57	-1.944	293	6	lasso	0.04252	5.87e-06	-1.81067	0.0702
RB1	13	48877882	49056026	0.1056	rs520342	3.36	rs9595937	0.041669	-5.36	2.968	443	443	blup	0.060089	7.81e-08	-1.80903	0.0704
ASTE1	3	130732720	130745646	0.093	rs2090994	3.65	rs903046	0.070024	-6.14	-1.743	342	4	lasso	0.05859	1.13e-07	1.80895	0.0705
LOC283922	16	74366303	74402153	0.2411	rs4888256	-4.85	rs9929390	0.160917	-8.68	-1.983	378	5	lasso	0.174	1.13e-20	1.808	0.0706
TAMM41	3	11831918	11888352	0.1294	rs7613596	-4.28	rs440746	0.101205	-7.28	-1.787	503	4	lasso	0.09686	7.88e-12	1.80496	0.0711
RAB23	6	57053581	57087101	0.0382	rs17751695	-4.23	rs6936915	0.0108	3.38	1.139	202	202	blup	0.020704	0.00126	-1.805	0.0711
ZNF761	19	53935226	53961515	0.2113	rs2617640	-2.59	rs7246687	0.0518	-5.3	-1.644	492	44	enet	0.09768	6.41e-12	1.80402	0.0712
MCFD2	2	47129008	47168994	0.4608	rs11884600	3.87	rs11890177	0.404791	-13.58	1.944	575	5	lasso	0.435655	4.31e-58	-1.8045	0.0712
ELP3	8	27947748	28048669	0.2931	rs9331930	-5.33	rs1377338	0.307505	11.97	2.2	602	5	lasso	0.31659	2.56e-39	1.80433	0.0712
SEPT2	2			0.5226	rs10187363	-3.1	rs757978	0.288338	11.64	2.021	377	377	bslmm	0.443306	1.98e-59	1.80354	0.0713
PKD1L1	7	47814249	47988071	0.223	rs2053986	2.9	rs2708896	0.262929	11.16	1.846	618	618	bslmm	0.27038	6.85e-33	1.80331	0.0713
CHRNA6	8	42607779	42623929	0.0575	rs13269381	3.26	rs11984732	0.000651	-3.55	-0.384	240	240	bslmm	0.01339	0.00789	1.80325	0.0713
RECQL4	8	145736666	145743210	0.0944	rs4925813	2.58	rs2721173	0.070343	-6.16	1.719	205	10	enet	0.06427	2.78e-08	-1.80296	0.0714
CENPP	9	95087740	95377437	0.4284	rs7868874	4.82	rs10992308	0.515688	15.27	-1.884	525	525	bslmm	0.51213	2.35e-72	-1.8026	0.0715
CAB39L	13	49882785	50018221	0.3478	rs7322886	4.34	rs4941638	0.239862	-10.51	1.403	488	30	enet	0.315064	4.24e-39	-1.80189	0.0716
C1orf85	1	156262477	156265480	0.0398	rs11264431	4.38	rs12122180	0.0462	-5.07	1.783	394	8	lasso	0.04056	9.5e-06	-1.80165	0.0716
TBC1D4	13	75858808	76056250	0.0655	rs356722	3.93	rs9565168	0.064937	-5.64	-1.765	575	3	lasso	0.059523	8.98e-08	1.80018	0.0718
ZNF701	19	53073525	53090427	0.0993	rs2290747	3.36	rs329967	0.0319	-4.93	1.054	455	455	bslmm	0.09492	1.29e-11	-1.80034	0.0718
GPR98	5	89854616	90460033	0.0836	rs949789	-4.57	rs7709691	0.07	5.82	-0.907	586	586	blup	0.0633	3.49e-08	-1.80014	0.0718
KIF21B	1	200938513	200992828	0.1952	rs11583328	-4.98	rs296565	0.0887	6.64	2.776	667	667	bslmm	0.108324	4.23e-13	1.79988	0.0719
TUSC3	8	15397595	15624158	0.0592	rs7815674	4.74	rs352760	0.031457	5.01	-1.992	926	3	lasso	0.03386	4.91e-05	-1.79966	0.0719
SCUBE2	11	9041046	9113150	0.0531	rs7395347	2.64	rs1883099	0.005229	-4.04	1.35	392	11	enet	0.03418	4.54e-05	-1.79797	0.0722
LMO7	13	76194569	76434006	0.1416	rs9573559	-2.67	rs9544027	0.053771	-6.13	-1.604	709	27	enet	0.076029	1.49e-09	1.79804	0.0722
ARL4A	7	12726451	12730558	0.1015	rs12699393	3.45	rs2164208	0.059349	-5.68	-0.47	554	8	enet	0.06613	1.75e-08	1.79609	0.0725
RIMKLA	1	42846467	42889900	0.0839	rs17378108	3.59	rs12403920	0.0043	-4.03	3.011	348	348	blup	0.036824	2.37e-05	-1.79552	0.0726
NDUFS2	1	161169104	161184184	0.1073	rs10800309	-3.77	rs1136224	0.0935	6.62	-1.002	397	8	lasso	0.109124	3.44e-13	-1.79536	0.0726
ERO1LB	1	236378421	236445339	0.4698	rs707217	-2.94	rs1726631	0.441	14.45	2.297	585	8	lasso	0.494514	6.98e-69	1.79482	0.0727
SMC2	9	106856540	106903700	0.3913	rs7854627	-3	rs6479215	0.550425	15.77	-1.858	512	8	lasso	0.54876	5.35e-80	-1.7933	0.0729
BCL2L11	2	111878490	111926022	0.0404	rs13029175	-3.24	rs1439287	0.040599	-4.67	1.736	346	2	lasso	0.028166	0.000199	-1.79257	0.073
CSGALNACT1	8	19261671	19615382	0.2855	rs11777389	3.46	rs11785649	0.212081	9.88	1.039	943	65	enet	0.24647	1.01e-29	1.79273	0.073
LRRC8A	9	131644390	131680317	0.0509	rs2480452	4.68	rs10988152	0.042861	-5.24	-1.282	347	2	lasso	0.04148	7.57e-06	1.7921	0.0731
MED12L	3	150804584	151154465	0.0641	rs1006742	2.91	rs954710	0.001589	3.45	0.669	615	615	bslmm	0.02293	0.000724	1.79153	0.0732
SCRG1	4	174309298	174327528	0.3439	rs6824200	3.26	rs7655786	0.349284	12.59	1.853	324	4	lasso	0.349042	4.3e-44	1.78909	0.0736
NHEJ1	2	219940045	220034817	0.0436	rs1043160	4.37	rs6736922	0.007479	3.86	1.792	403	403	blup	0.017248	0.00298	1.78861	0.0737
BBS2	16	56518258	56554008	0.1301	rs1065375	3.24	rs1799917	0.022295	-4.81	-1.254	494	494	bslmm	0.07323	3e-09	1.7877	0.0738
SENP1	12	48436680	48500091	0.0547	rs1232973	-3.38	rs11168459	0.02435	-5.17	-2.216	555	555	blup	0.03818	1.7e-05	1.78651	0.074
SLC30A5	5	68389775	68426899	0.0912	rs7733454	2.56	rs12522805	0.079	-6.07	1.761	348	4	lasso	0.0811	4.15e-10	-1.78682	0.074
PRSS35	6	84222193	84235421	0.0532	rs217287	-7.14	rs1170484	0.0113	3.3	4.907	303	303	blup	0.007611	0.0353	1.7856	0.0742
FIGNL1	7	50511831	50518088	0.2054	rs6943153	-4.36	rs12719019	0.211094	9.83	2.903	499	34	enet	0.24781	6.78e-30	1.78493	0.0743
PCDHA6	5	140207649	140391929	0.1257	rs991918	4.89	rs17208327	0.0666	5.81	-2.259	468	34	enet	0.0715	4.58e-09	-1.78434	0.0744
LPAL2	6	160887586	160932156	0.0777	rs2619276	-3.04	rs6914575	0.0192	-4.26	0.413	575	575	bslmm	0.0279	0.000213	-1.7841	0.0744
NAPA	19	47990890	48018515	0.0611	rs3745173	3.14	rs2972515	-0.00212	-3.09	2.616	381	381	bslmm	0.01373	0.00724	-1.78278	0.0746
LRRC2	3	46556877	46621572	0.4349	rs1520485	-2.6	rs2280412	0.334717	-12.36	-1.948	404	8	lasso	0.3608	7.01e-46	1.78254	0.0747
SLC30A9	4	41992522	42089551	0.1702	rs6447132	-3.24	rs4619931	0.17343	8.99	-2.086	457	457	bslmm	0.177316	4.52e-21	-1.78183	0.0748
E2F6	2	11584500	11606303	0.0528	rs4260216	3.12	rs7595697	0.002819	3.24	1.885	474	474	bslmm	0.019397	0.00174	1.7809	0.0749
ABHD12	20	25275378	25371618	0.0999	rs17857107	2.75	rs6050561	0.173957	9.35	1.365	405	405	blup	0.172418	1.74e-20	1.7794	0.0752
PCDHA12	5	140254930	140391929	0.1261	rs991918	4.89	rs155811	0.0808	-7.04	-2.92	449	449	bslmm	0.0832	2.51e-10	1.77785	0.0754
CEP128	14	80943325	81408045	0.2018	rs12880551	4.54	rs1025253	0.071842	6.78	-1.302	593	593	bslmm	0.15219	4.23e-18	-1.7775	0.0755
LOC202781	7	154795142	154797413	0.1224	rs1583830	4.73	rs11243330	0.115121	7.36	-1.919	617	4	lasso	0.11286	1.32e-13	-1.77747	0.0755
DHFRL1	3	93776765	93782067	0.0765	rs7616142	3.35	rs7615840	0.005107	4.04	2.948	194	194	bslmm	0.0172	0.00302	1.77539	0.0758
MRPL12	17	79670399	79674556	0.0405	rs3208787	-3.61	rs1128805	0.0183	4.17	-1.375	323	4	lasso	0.02559	0.000375	-1.77495	0.0759
FLNC	7	128470482	128499328	0.0778	rs17537088	-3.53	rs2270590	0.01011	4.59	-1.793	341	29	enet	0.0495	1.06e-06	-1.7748	0.0759
KLHL9	9	21324050	21335388	0.0298	rs8729	-3.59	rs10757193	0.026829	-4.27	0.859	484	9	enet	0.01697	0.00319	-1.7753	0.0759
PAOX	10	135192740	135205198	0.1182	rs4838698	-3.08	rs4240520	0.0639	-6.06	-1.127	347	30	enet	0.11043	2.46e-13	1.77392	0.0761
CHPT1	12	102091416	102123424	0.1795	rs11110800	3.34	rs2695284	0.135918	-8.75	-1.711	468	468	bslmm	0.21228	2.36e-25	1.77378	0.0761
UBTD2	5	171636649	171710795	0.1013	rs7704936	-3.06	rs13358102	0.0318	-4.61	-1.601	561	561	bslmm	0.0276	0.000229	1.77404	0.0761
SERINC5	5	79407049	79551898	0.0846	rs1565513	-3.32	rs4703803	0.0527	-5.24	0.997	581	581	bslmm	0.0361	2.82e-05	-1.77337	0.0762
UBE2L3	22	21903735	21978323	0.1	rs5749696	-4.35	rs5754217	0.116591	7.51	1.344	347	16	enet	0.11404	9.72e-14	1.77	0.0768
IPO8	12	30781914	30848929	0.2248	rs10843732	-3.96	rs10771745	0.282921	-11.71	-1.795	620	8	lasso	0.29111	1.01e-35	1.76904	0.0769
PHYHD1	9	131683173	131704320	0.0651	rs2480452	4.68	rs12685378	0.020134	-4.56	-0.583	349	9	lasso	0.02465	0.000474	1.769	0.0769
RUNX1T1	8	92967194	93115454	0.0749	rs7817028	4.41	rs1125730	0.018557	-4.36	0.563	342	342	blup	0.02728	0.000247	1.76749	0.0771
CEPT1	1	111682248	111727724	0.0564	rs1389724	5.1	rs1774780	0.0102	-3.99	-3.565	593	593	blup	0.006916	0.0424	1.76652	0.0773
LAMB3	1	209788217	209825820	0.0863	rs9429816	2.87	rs2076220	0.0149	4.1	-2.056	485	7	lasso	0.034104	4.63e-05	-1.76662	0.0773
SNX9	6	158244293	158366109	0.0901	rs7739151	4.03	rs3805780	0.0576	-5.47	1.656	572	4	lasso	0.049843	9.73e-07	-1.7667	0.0773
LTF	3	46477495	46526724	0.1746	rs1520485	-2.6	rs10514713	0.163134	8.91	-1.886	429	3	lasso	0.1652	1.25e-19	-1.76555	0.0775
HOOK1	1	60280462	60342050	0.1004	rs6661520	3.52	rs674949	0.00457	-4.07	-2.552	415	415	blup	0.034893	3.81e-05	1.76417	0.0777
NDUFS5	1	39491966	39500308	0.1521	rs12142033	-4.65	rs11205525	0.0945	6.8	-2.665	397	7	lasso	0.10518	9.46e-13	-1.7636	0.0778
NRSN1	6	24126413	24147757	0.0849	rs2817201	-3.83	rs9467044	0.023	4.7	-0.206	635	13	enet	0.034846	3.86e-05	-1.7629	0.0779
C1orf52	1	85715636	85725355	0.1337	rs648310	-3.79	rs11161570	0.0912	7.66	-1.741	572	4	enet	0.107984	4.61e-13	-1.76177	0.0781
SMAD9	13	37418967	37494409	0.2532	rs9547786	3.04	rs9576129	0.156064	8.47	-1.597	524	8	lasso	0.156904	1.19e-18	-1.76144	0.0782
TTBK2	15	43036541	43213007	0.0513	rs1058298	-4.88	rs525403	0.008083	-4.55	-3.138	341	341	blup	0.03229	7.22e-05	1.7599	0.0784
KIAA1109	4	123091757	123283914	0.087	rs6534338	4.27	rs17389644	0.08331	-6.57	1.312	390	390	bslmm	0.078109	8.89e-10	-1.75979	0.0784
DLEU7	13	51286758	51417885	0.0529	rs6561605	3.24	rs9526706	-0.000838	3.67	1.57	581	581	blup	0.019744	0.0016	1.75745	0.0788
PLCD4	2	219472487	219501909	0.0561	rs432723	-2.85	rs591573	0.087106	-6.97	1.677	382	382	blup	0.085903	1.26e-10	-1.75697	0.0789
RAP2B	3	152880028	152886263	0.1304	rs7646703	3.69	rs12695988	-0.001591	4.11	2.357	372	372	blup	0.05559	2.36e-07	1.7569	0.0789
TBRG4	7	45139698	45151346	0.2252	rs1521470	4.86	rs6967748	0.212641	9.92	-2.2	440	27	enet	0.22515	5.65e-27	-1.75592	0.0791
GNL3	3	52719935	52728510	0.1505	rs1080500	-6.99	rs35911561	0.067829	-5.75	-2.047	390	390	bslmm	0.07655	1.31e-09	1.75474	0.0793
PLS1	3	142315228	142432505	0.103	rs11708528	3.55	rs2883380	0.080792	-6.95	2.021	421	12	lasso	0.09195	2.74e-11	-1.75365	0.0795
REEP1	2	86441119	86565206	0.0999	rs12997796	-4.91	rs17510512	0.000932	-3.92	-2.968	495	495	bslmm	0.018978	0.00193	1.75225	0.0797
MAN2C1	15	75648132	75660968	0.1281	rs8043292	-2.55	rs4451914	0.171071	8.87	-2.332	238	5	lasso	0.17946	2.5e-21	-1.7519	0.0798
ELP2	18	33709836	33754688	0.0701	rs4799402	-4.07	rs1539823	0.040136	-4.94	-1.762	513	4	lasso	0.02453	0.000488	1.7518	0.0798
RIMS4	20	43380444	43438979	0.0834	rs13043430	-4.57	rs6031807	0.049159	4.95	1	434	22	enet	0.037994	1.78e-05	1.75143	0.0799
MAPK13	6	36098260	36112301	0.1259	rs4713939	-3.17	rs10447396	0.0937	6.78	-1.532	364	5	lasso	0.082381	3.05e-10	-1.7514	0.0799
C11orf58	11	16760147	16779901	0.141	rs4356203	4.99	rs10734249	0.138294	8.05	1.8	362	4	lasso	0.13452	4.65e-16	1.75066	0.08
TEC	4	48137799	48271814	0.14	rs1565217	-4.22	rs4695372	0.00596	-5.11	-1.039	388	388	blup	0.071137	5.05e-09	1.75078	0.08
RGS6	14	72398816	73033238	0.0745	rs714975	6.09	rs36318	0.016336	-3.74	4.551	888	888	bslmm	0.0098	0.0198	-1.75	0.0801
PLAC9	10	81892257	81904784	0.1676	rs7907224	3.24	rs1983775	0.104	-7.06	1.652	406	6	lasso	0.14892	1.02e-17	-1.74952	0.0802
FLJ33630	5	127276131	127419299	0.0567	rs1421750	4.38	rs1036171	0.0653	5.55	2.476	436	6	lasso	0.069	8.61e-09	1.74928	0.0802
ATP1B3	3	141595469	141645382	0.0913	rs9875298	3.69	rs9832234	0.035134	-5.93	-1.969	375	7	lasso	0.04669	2.11e-06	1.74852	0.0804
FAM71D	14	67656109	67695267	0.0282	rs4255725	2.98	rs8014841	0.027369	-4.8	-2.632	397	397	blup	0.03171	8.33e-05	1.7476	0.0805
METTL18	1	169761669	169764061	0.2441	rs3917423	2.78	rs17543370	0.389	-13.33	-1.767	554	554	bslmm	0.389096	2.54e-50	1.74806	0.0805
MRPL48	11	73498916	73575656	0.1822	rs11235995	-4.04	rs935988	0.095709	-7.34	0.255	351	8	lasso	0.17238	1.76e-20	1.74646	0.0807
MPP4	2	202509596	202563417	0.128	rs10804128	-3.24	rs16838095	0.062796	6.1	1.664	460	460	bslmm	0.072961	3.21e-09	1.74615	0.0808
STXBP5L	3	120627049	121143608	0.05	rs6438615	2.81	rs470647	0.036945	-4.3	-1.7	513	6	lasso	0.0294	0.000147	1.74584	0.0808
CPNE8	12	39046001	39299420	0.0784	rs10783619	5.67	rs1562727	0.038499	5.73	-3.44	392	392	blup	0.06365	3.24e-08	-1.74543	0.0809
UNC45A	15	91473409	91497323	0.0702	rs17514846	-7	rs8042680	0.01326	4.23	-2.501	484	12	enet	0.04153	7.49e-06	-1.7452	0.0809
ATF4	22	39916568	39918691	0.1799	rs5750857	6.95	rs1048310	0.1653	8.71	1.771	393	2	lasso	0.16169	3.26e-19	1.75	0.081
CHST3	10	73724119	73773322	0.1235	rs7896061	2.81	rs7907616	0.122	7.6	-1.873	551	6	lasso	0.11347	1.13e-13	-1.7438	0.0812
ALK	2	29415639	30144477	0.1001	rs7601413	4.56	rs12987284	-0.002126	-3.43	0.121	985	985	blup	0.029752	0.000135	-1.74391	0.0812
CENPW	6	126661252	126669754	0.0429	rs1378579	-3.48	rs1490388	0.0603	-5.67	-1.799	189	10	lasso	0.055453	2.45e-07	1.7436	0.0812
C1orf54	1	150244772	150253335	0.0539	rs7521783	-6.02	rs34001546	0.0129	-3.85	-1.358	246	246	bslmm	0.011357	0.0133	-1.74267	0.0814
TBC1D26	17	15635590	15649479	0.1064	rs7210224	3.12	rs10221188	0.0581	-5.81	-1.015	347	10	enet	0.0767	1.27e-09	1.74181	0.0815
SH2B2	7	101928404	101962178	0.1221	rs10249739	-3.88	rs2023482	0.164841	8.83	1.751	239	3	lasso	0.16101	3.91e-19	1.74214	0.0815
PNKP	19	50364459	50370822	0.1483	rs2304204	-6.59	rs2290775	0.155	8.67	-1.832	350	23	enet	0.15888	6.97e-19	-1.74121	0.0816
FZD6	8	104310660	104345094	0.2462	rs6468841	-4.21	rs10156252	0.116699	-7.86	-2.342	435	435	bslmm	0.14493	2.95e-17	1.74077	0.0817
PTGFR	1	78956727	79006386	0.0913	rs17391694	-3.46	rs12140633	0.00746	3.8	0.159	409	409	blup	0.016223	0.00386	1.73685	0.0824
AK7	14	96858447	96955764	0.1039	rs17094781	3.66	rs17094001	0.009634	-4.11	0.524	589	29	enet	0.03332	5.6e-05	1.7358	0.0826
PLA2G12A	4	110631144	110651242	0.1356	rs2298989	-3.81	rs9995011	0.092633	-7.03	-2.045	401	401	bslmm	0.097277	7.1e-12	1.73214	0.0832
FAM162B	6	117073359	117086886	0.1669	rs10499081	3.1	rs17078350	0.0777	6.26	-1.148	378	32	enet	0.070325	6.19e-09	-1.7321	0.0832
CBLN1	16	49311828	49315742	0.1603	rs2908868	-3.89	rs2080454	0.052784	-5.28	-3.778	480	49	enet	0.08317	2.5e-10	1.7318	0.0833
LOC100270804	20	18774692	18776709	0.0672	rs4814813	3.97	rs7262320	0.001312	3.9	0.112	516	516	bslmm	0.008039	0.0315	1.73189	0.0833
PARD6B	20	49348080	49370278	0.0475	rs11904901	4.56	rs2064278	0.009122	3.95	-2.097	504	2	lasso	0.009421	0.0219	-1.72934	0.0837
EIF4E3	3	71728439	71803924	0.1771	rs6779258	-5.68	rs6804667	0.069035	-6.42	-1.138	591	4	lasso	0.12085	1.67e-14	1.72977	0.0837
FBXL4	6	99321600	99395849	0.5481	rs1383807	-3.39	rs1011675	0.465	-14.97	-2	467	8	lasso	0.667334	7.89e-110	1.7285	0.0839
CAPN10	2	241526132	241557122	0.1448	rs12620119	3.41	rs3792269	0.133233	-8.06	1.76	513	513	bslmm	0.12715	3.22e-15	-1.72781	0.084
SUSD1	9	114803060	114937556	0.4717	rs3843823	3.62	rs7020062	0.325518	-12.87	-0.252	557	557	bslmm	0.42157	1.12e-55	-1.7282	0.084
SLC35E2	1	1656276	1677438	0.3512	rs626479	-4.28	rs4648764	0.146	-8.4	-1.37	298	24	enet	0.174282	1.04e-20	1.7268	0.0842
SCN7A	2	167260082	167343481	0.1072	rs6432902	-4.31	rs3748895	0.041714	-5.09	0.951	451	451	bslmm	0.047216	1.86e-06	1.72708	0.0842
AK5	1	77747661	78025654	0.1531	rs12751064	-3.29	rs3509	0.0949	7.03	1.355	524	7	lasso	0.095438	1.13e-11	1.72545	0.0844
ZNF425	7	148799877	148823438	0.1237	rs6965442	-2.53	rs7796282	0.091682	-6.62	2.067	387	387	bslmm	0.1013	2.55e-12	-1.72505	0.0845
UNG	12	109535398	109548798	0.0633	rs7979816	-4.22	rs246095	0.022761	-4.89	1.804	416	416	blup	0.02909	0.000159	-1.72401	0.0847
ETAA1	2	67624441	67637533	0.1466	rs12996858	3.04	rs13415002	0.134432	8.69	-1.213	633	34	enet	0.15934	6.16e-19	-1.72381	0.0847
RFX8	2	102013822	102091165	0.1519	rs11674199	3.12	rs4851447	0.02501	5.08	-2.027	405	6	lasso	0.092345	2.48e-11	-1.72335	0.0848
TELO2	16	1543351	1560460	0.3678	rs1626051	-3.53	rs1040499	0.301088	-11.82	-1.73	500	500	bslmm	0.30651	7.02e-38	1.7211	0.0852
LPIN1	2	11817704	11967533	0.2811	rs4260216	3.12	rs3795974	0.163807	-8.69	1.653	603	603	bslmm	0.193446	5.03e-23	-1.72122	0.0852
RPA2	1	28218048	28241236	0.3255	rs12726763	3.89	rs17257252	0.103	7.32	0.603	255	49	enet	0.121664	1.35e-14	1.72082	0.0853
CRCP	7	65579804	65619553	0.3339	rs4718296	-2.51	rs801191	0.256653	-10.83	-1.242	213	28	enet	0.3315	1.75e-41	1.71901	0.0856
EPHX2	8	27348518	27402439	0.2139	rs6558008	-6.19	rs4149239	0.226192	10.18	-1.892	675	4	lasso	0.23286	5.85e-28	-1.71803	0.0858
ZNF396	18	32946660	32957301	0.0632	rs4799402	-4.07	rs8093346	0.049905	-5.25	1.68	391	4	lasso	0.04112	8.28e-06	-1.71701	0.086
TMCC3	12	94960899	95044324	0.106	rs9669686	4.62	rs7139313	0.040214	5.01	-1.201	694	6	lasso	0.03977	1.15e-05	-1.71632	0.0861
RAET1E	6	150204510	150217195	0.0374	rs4870319	3.17	rs9322193	0.0478	5.63	1.768	495	12	enet	0.044715	3.43e-06	1.7162	0.0861
NKAIN4	20	61872135	61885892	0.3805	rs427230	4.43	rs1555337	0.253752	10.86	1.555	504	29	enet	0.28939	1.74e-35	1.7144	0.0865
LATS1	6	149979288	150039392	0.0729	rs4870319	3.17	rs9767105	0.0331	5.83	2.055	487	11	enet	0.079461	6.34e-10	1.7143	0.0865
LOC100506655	16	25151891	25160353	0.0715	rs17177078	-4.08	rs12930727	-0.002217	3.08	1.073	415	415	bslmm	0.01481	0.0055	1.7131	0.0867
C6orf57	6	71276624	71298606	0.1422	rs2255286	-2.71	rs10455706	0.147	-8.9	-1.299	516	15	lasso	0.155222	1.87e-18	1.7129	0.0867
SBDS	7	66452689	66460588	0.0781	rs6976662	2.95	rs7808826	0.05455	5.28	-1.679	256	3	lasso	0.0429	5.36e-06	-1.71255	0.0868
DOT1L	19	2164147	2232577	0.049	rs2523178	-4.5	rs878439	-6.56e-05	-3.45	2.229	431	431	blup	0.01198	0.0113	-1.71121	0.087
ATG14	14	55833108	55878576	0.0284	rs2341883	3.24	rs6573020	0.018665	4.79	1.045	438	438	blup	0.02273	0.000761	1.71	0.0873
MED13	17	60019965	60142643	0.0734	rs7224099	-2.47	rs9630736	0.0643	5.57	-1.913	311	2	lasso	0.05363	3.83e-07	-1.70971	0.0873
ZFR2	19	3804021	3869027	0.1637	rs4807441	-3.01	rs17810048	0.169	8.82	1.615	385	3	lasso	0.17026	3.15e-20	1.71007	0.0873
OSBPL2	20	60813579	60871269	0.0999	rs2236527	4.27	rs3787435	0.027684	4.26	1.733	514	514	bslmm	0.010084	0.0184	1.70981	0.0873
RNF123	3	49726949	49758962	0.1354	rs2624847	-4.31	rs2352974	0.100085	6.92	-1.541	324	324	blup	0.11686	4.69e-14	-1.70867	0.0875
FREM3	4	144498560	144621828	0.3351	rs17017927	3.41	rs7698581	0.085269	7.56	1.455	281	281	bslmm	0.235892	2.38e-28	1.70869	0.0875
ZNF415	19	53611131	53636173	0.2551	rs2617640	-2.59	rs12985137	0.149	-8.29	-1.889	504	5	lasso	0.21409	1.4e-25	1.7081	0.0876
PNMT	17	37824233	37826728	0.0453	rs8069451	4.33	rs1877031	-0.00181	-3.22	3.62	327	327	bslmm	0.00449	0.0821	-1.70629	0.088
ZFP62	5	180274610	180288286	0.096	rs307806	-3.9	rs2127377	0.092	6.78	1.662	351	7	enet	0.0929	2.13e-11	1.70575	0.0881
SDCCAG3	9	139296373	139305054	0.1151	rs34984083	-3.14	rs3812561	0.03709	4.25	1.821	366	3	lasso	0.02216	0.000877	1.7057	0.0881
PRKD1	14	30045686	30396899	0.1267	rs17571979	6.02	rs11850756	0.025452	4.53	2.296	461	49	enet	0.05065	7.98e-07	1.7028	0.0886
EFTUD1	15	82422560	82555104	0.0568	rs8027301	5.51	rs12917110	0.019721	4.26	-1.13	284	4	lasso	0.0207	0.00126	-1.702	0.0888
CCDC93	2	118673053	118771739	0.0425	rs17507637	3.72	rs7571323	0.004286	4.54	2.011	511	511	blup	0.026367	0.00031	1.70153	0.0888
KLF12	13	74260148	74708394	0.1061	rs12874102	4.91	rs10219971	0.029453	4.97	-2.2	860	4	lasso	0.046729	2.09e-06	-1.70147	0.0889
TCP10L	21	33947150	33957845	0.1077	rs6517137	2.47	rs2409457	0.06627	-6.39	-1.806	475	5	lasso	0.07934	6.53e-10	1.701	0.088915
VPS11	11	118938492	118952688	0.2264	rs7117266	-4.2	rs540261	0.21984	10.02	2.119	380	3	lasso	0.22864	2.03e-27	1.70072	0.089
NEB	2	152341852	152591001	0.333	rs17326195	-3.88	rs7594616	0.171963	-8.96	0.8	483	12	lasso	0.246596	9.75e-30	-1.70085	0.089
LOC728730	2	39663777	39831216	0.1871	rs6719179	4.08	rs10180761	0.086127	-6.96	1.352	429	4	lasso	0.089827	4.68e-11	-1.70023	0.0891
SMOC1	14	70346113	70499083	0.0867	rs10136228	3.98	rs10134291	0.031552	-5.07	-1.932	547	547	blup	0.04693	1.99e-06	1.6989	0.0893
INTS12	4	106603784	106629881	0.0559	rs2726491	-2.71	rs11728716	0.061647	-5.93	1.666	404	5	enet	0.054735	2.92e-07	-1.699	0.0893
C2orf73	2	54558070	54588714	0.0574	rs17039547	-4.8	rs12713256	0.010081	-4.29	-0.673	502	5	lasso	0.028119	0.000201	1.69822	0.0895
FAM120B	6	170615843	170714237	0.1351	rs12530134	4.32	rs2024694	0.0953	6.76	1.726	378	5	lasso	0.085242	1.49e-10	1.6972	0.0896
SOD2	6	160100148	160114353	0.0545	rs220722	-3.04	rs2842960	0.0692	6.07	1.546	562	10	enet	0.048106	1.49e-06	1.6971	0.0897
KCNIP3	2	95963071	96051825	0.0447	rs2320433	2.84	rs6577013	0.069616	6.47	-1.608	120	6	lasso	0.070525	5.89e-09	-1.69587	0.0899
KLHL1	13	70274724	70682625	0.0835	rs299526	-4.01	rs2501200	0.029211	-5.64	1.454	627	5	lasso	0.036494	2.57e-05	-1.69521	0.09
ACTR3C	7	149944300	150020758	0.3085	rs13235078	-3.3	rs2286450	0.211002	-9.92	1.507	383	4	lasso	0.20705	1.06e-24	-1.69516	0.09
ADAL	15	43622871	43646096	0.3619	rs1079309	-5.03	rs3742969	0.304843	-11.86	-1.561	269	14	lasso	0.31049	1.91e-38	1.6945	0.0902
PTPLA	10	17631957	17659373	0.0699	rs7920635	-3.45	rs2688793	0.0145	-4.2	1.218	384	21	enet	0.03876	1.48e-05	-1.69396	0.0903
POLR2A	17	7387697	7417935	0.0755	rs9902772	-4.14	rs2228132	0.068	5.75	1.713	487	4	lasso	0.0658	1.9e-08	1.69358	0.0903
LSP1	11	1874199	1913493	0.1651	rs11602013	3.26	rs2089910	0.047914	-5.02	1.077	489	489	bslmm	0.06291	3.89e-08	-1.69166	0.0907
IQCB1	3	121488609	121553926	0.538	rs6438615	2.81	rs4582090	0.418375	-13.77	1.609	435	7	lasso	0.5853	2.9e-88	-1.69178	0.0907
USP36	17	76792398	76836969	0.1399	rs7224728	3.57	rs3744802	0.126	-8.12	-1.375	646	3	lasso	0.12966	1.67e-15	1.68962	0.0911
DCTD	4	183811243	183838630	0.1795	rs7694547	4.37	rs6834019	0.103173	7.36	1.295	526	526	bslmm	0.107298	5.5e-13	1.68926	0.0912
LOC728554	5	177303255	177377733	0.2043	rs7446073	3.85	rs4958955	0.224	10.17	1.679	369	2	lasso	0.221	2.08e-26	1.68911	0.0912
TNN	1	175036993	175117202	0.456	rs16847563	-4.59	rs2072031	0.29	11.57	1.802	494	8	lasso	0.369494	3.18e-47	1.68638	0.0917
C22orf29	22	19833660	19842462	0.2053	rs8137258	4.89	rs11704083	0.169585	-8.89	1.894	569	42	enet	0.19052	1.14e-22	-1.69	0.0917
APOB	2	21224300	21266945	0.1327	rs721064	-3.1	rs1367117	0.123483	-7.58	1.723	450	2	lasso	0.122649	1.04e-14	-1.68423	0.0921
EXOC2	6	485137	693141	0.238	rs4959409	3.1	rs2804731	0.113	7.66	2.411	629	15	lasso	0.22361	8.84e-27	1.6847	0.0921
MIA3	1	222791443	222841351	0.0548	rs2378598	4.07	rs3748662	0.0379	-4.56	-1.393	337	3	lasso	0.040087	1.07e-05	1.6836	0.0923
NUDT13	10	74870209	74891581	0.03	rs3009568	1.84	rs3812622	0.0335	-4.86	-1.079	223	15	enet	0.03667	2.46e-05	1.68271	0.0924
STMN4	8	27093813	27115903	0.3661	rs6558008	-6.19	rs1562330	0.294446	-11.57	-1.82	646	13	lasso	0.29124	9.66e-36	1.68307	0.0924
LRRC37BP1	17	28903482	28964484	0.2323	rs216481	4.33	rs216442	0.0691	-5.74	-1.981	298	10	lasso	0.15868	7.35e-19	1.68218	0.0925
ANKRD36BP2	2	89065418	89106109	0.0493	rs11127100	2.45	rs1158603	0.045452	-5.04	-1.551	160	6	lasso	0.048378	1.4e-06	1.68247	0.0925
MDFIC	7	114562208	114659970	0.0511	rs9641538	3.71	rs2709517	0.005351	4.21	-1.195	321	321	blup	0.02412	0.00054	-1.68223	0.0925
RGS9BP	19	33166312	33169206	0.1073	rs8107812	4.62	rs1103851	0.0666	-6.45	2.586	405	32	enet	0.06331	3.52e-08	-1.68187	0.0926
FAM126A	7	22980877	23053770	0.1374	rs2170681	-4.03	rs2041357	0.030197	5.46	-1.048	471	9	lasso	0.09404	1.61e-11	-1.68117	0.0927
POLRMT	19	617222	633568	0.0823	rs1046040	3.51	rs10853989	0.0835	-6.23	-1.654	451	2	lasso	0.07767	9.92e-10	1.6807	0.0928
NKAIN1	1	31652591	31712734	0.2652	rs3795432	4.21	rs7549197	0.226	-10.37	1.707	478	478	bslmm	0.223723	8.55e-27	-1.67978	0.093
NT5M	17	17206679	17250977	0.1303	rs4925114	5.56	rs12600635	0.0966	6.94	-1.792	430	14	enet	0.10369	1.38e-12	-1.67938	0.0931
INTS4L2	7	65112776	65183632	0.0683	rs17710392	-2.51	rs4718278	0.072153	-6.31	1.475	214	214	blup	0.08699	9.58e-11	-1.67904	0.0931
POU6F1	12	51580718	51611477	0.0702	rs4768933	4.02	rs10735832	0.04403	4.67	0.871	415	415	blup	0.04206	6.58e-06	1.67853	0.0932
LOC285696	5	17130136	17217531	0.1609	rs1500508	3.84	rs12656050	0.0719	-6.75	0.579	426	10	lasso	0.0966	8.36e-12	-1.67736	0.0935
ZNF132	19	58944180	58951589	0.2162	rs3794964	-3.06	rs7259841	0.239	10.77	1.52	299	299	bslmm	0.24758	7.25e-30	1.67684	0.0936
DOK7	4	3465032	3496209	0.132	rs1891710	-2.82	rs762870	0.014339	-4.44	0.049	348	38	enet	0.048423	1.38e-06	-1.67499	0.0939
GPAM	10	113909621	113943537	0.1021	rs1415850	4.11	rs11195846	0.0123	4.47	-1.459	467	5	lasso	0.02915	0.000156	-1.67458	0.094
CAPN5	11	76777991	76837198	0.0824	rs12575347	2.97	rs3814708	0.051214	5.32	1.979	449	449	blup	0.03652	2.56e-05	1.67471	0.094
EPDR1	7	37960162	37991542	0.2404	rs1450178	-3.74	rs1349394	0.107193	7.42	-1.052	597	10	lasso	0.11938	2.44e-14	-1.67311	0.0943
WISP1	8	134203281	134243932	0.1595	rs3758105	3.87	rs2013146	0.002146	-4.75	-0.63	791	791	blup	0.04312	5.07e-06	1.67247	0.0944
SETDB2	13	50018428	50069139	0.1752	rs7322886	4.34	rs9316453	0.214993	9.98	-1.62	414	2	lasso	0.210463	3.98e-25	-1.67143	0.0946
EIF1AD	11	65764015	65769637	0.0881	rs1784223	5.52	rs507672	0.053184	-5.76	1.45	345	13	enet	0.06432	2.74e-08	-1.67065	0.0948
GTF2A2	15	59930260	59949737	0.1873	rs7174277	4.23	rs7882	0.212063	10.7	-1.07	524	10	lasso	0.23692	1.76e-28	-1.6704	0.0948
SLFN12	17	33738080	33760173	0.0637	rs11080356	2.74	rs997655	0.0814	6.15	1.67	382	1	lasso	0.07852	8.02e-10	1.67	0.0949
FLT3	13	28577410	28674729	0.3271	rs9513099	3.67	rs2504234	0.29369	11.68	1.67	556	556	bslmm	0.322495	3.6e-40	1.66965	0.095
VPS53	17	411907	618096	0.0879	rs11654695	3.63	rs385894	0.0545	-5.98	2.64	477	10	enet	0.07977	5.86e-10	-1.66956	0.095
SPTB	14	65213000	65346601	0.0554	rs4902363	3.53	rs2269292	0.053085	-5.12	0.819	528	528	bslmm	0.04996	9.46e-07	-1.6689	0.0951
ENTPD6	20	25176338	25207360	0.1563	rs17857107	2.75	rs2076559	0.033177	4.75	2.143	446	446	bslmm	0.049441	1.07e-06	1.66891	0.0951
PCDHGB4	5	140767451	140892548	0.0361	rs17208383	-5.32	rs6883770	0.0351	4.91	1.445	577	2	lasso	0.0222	0.00086	1.6686	0.0952
ANKRD7	7	117864711	117882784	0.091	rs11974874	3.52	rs2106595	0.03708	4.87	0.112	353	353	bslmm	0.05384	3.64e-07	1.66856	0.0952
COMMD5	8	146075932	146126846	0.0369	rs4925813	2.58	rs2954675	0.041708	4.51	0.921	196	5	lasso	0.04391	4.17e-06	1.6687	0.0952
CHD9	16	53088944	53361414	0.0689	rs7193898	3.74	rs7203398	0.044313	5.12	-1.83	503	18	enet	0.02785	0.000215	-1.6673	0.0955
MEI1	22	42095517	42195459	0.0904	rs134873	7.22	rs1534932	0.098274	7.37	1.093	343	343	blup	0.10058	3.07e-12	1.66	0.0961
CNGA3	2	98962617	99015064	0.0596	rs7600204	2.52	rs17500406	-0.001268	-3.27	-1.287	313	313	bslmm	0.010797	0.0153	1.66415	0.0961
LRRC34	3	169511215	169530574	0.0783	rs2141594	-3.74	rs6793160	0.093787	-6.71	-1.608	419	3	lasso	0.08085	4.48e-10	1.66347	0.0962
HHLA3	1	70820492	70833705	0.0851	rs12035080	3.48	rs7536099	0.0768	-6.17	-1.631	418	16	lasso	0.070097	6.55e-09	1.66307	0.0963
ANKRA2	5	72848024	72861511	0.0576	rs183635	-3.02	rs343110	0.0102	-4.26	-0.276	543	543	bslmm	0.0266	0.00029	1.66309	0.0963
SLCO5A1	8	70584567	70747299	0.3174	rs7009598	4.05	rs7846409	0.313308	-11.94	2.656	500	34	enet	0.35939	1.15e-45	-1.6629	0.0963
ORMDL3	17	38077295	38083884	0.0903	rs1874228	4.25	rs9303281	0.0839	6.3	1.631	296	10	enet	0.06263	4.17e-08	1.66204	0.0965
LRRC37A3	17	62850487	62915586	0.0557	rs11656396	-4.1	rs8076603	0.0145	4	1.179	293	3	lasso	0.024	0.000556	1.66219	0.0965
ZNF641	12	48733792	48745029	0.0339	rs11168749	3.05	rs4760701	0.007251	4.13	-2.047	489	489	blup	0.02342	0.000642	-1.65951	0.097
SLAMF8	1	159796478	159807282	0.0915	rs2795070	3.96	rs10158752	0.0521	-5.97	-1.666	499	2	lasso	0.02603	0.000337	1.65956	0.097
LOC100506472	22	39828164	39833133	0.1308	rs5750857	6.95	rs5750824	0.156688	8.62	0.988	395	395	bslmm	0.15515	1.91e-18	1.66	0.097
TXLNA	1	32645344	32663886	0.0385	rs601261	-2.22	rs640243	0.0359	-4.51	-1.324	221	221	bslmm	0.028556	0.000181	1.65932	0.0971
CPVL	7	29035246	29234892	0.2389	rs41276	3.9	rs12700939	0.203477	-9.67	1.636	818	3	lasso	0.19927	9.71e-24	-1.65676	0.0976
BAZ1A	14	35221936	35344853	0.0669	rs8014377	-4.94	rs1400745	0.024054	5.15	-1.365	428	5	lasso	0.0388	1.46e-05	-1.6549	0.0979
LINS	15	101109427	101142445	0.1209	rs4643297	3.49	rs7183379	0.069681	-5.76	-2.016	606	5	lasso	0.06247	4.33e-08	1.6538	0.0982
C17orf65	17	42253804	42255004	0.0745	rs2269906	3.29	rs2905981	0.0574	-5.76	1.435	358	15	enet	0.07164	4.46e-09	-1.65283	0.0984
AUH	9	93976096	94124206	0.1411	rs10481715	4.13	rs2482338	0.063983	7.31	-2.536	643	15	enet	0.11307	1.25e-13	-1.6525	0.0984
ZNF226	19	44669214	44681838	0.0532	rs2571101	-3.57	rs2279072	0.0523	-5.37	-1.652	477	1	lasso	0.04304	5.17e-06	1.652	0.0985
FAT4	4	126237566	126414087	0.1027	rs1509289	3.31	rs11098809	0.030921	4.48	-1.453	464	34	enet	0.026742	0.000283	-1.65227	0.0985
PPP1R1A	12	54973023	54982443	0.0637	rs10876579	3.12	rs10506336	-0.001732	-4.01	1.205	408	408	blup	0.03239	7.05e-05	-1.64991	0.099
ESYT3	3	138153414	138197256	0.039	rs537894	3.46	rs1673608	0.010945	4.36	1.592	314	314	blup	0.03669	2.45e-05	1.64808	0.0993
ZSWIM5	1	45482075	45672250	0.0722	rs17382948	-3.26	rs4660834	0.00908	4.55	0.005	383	383	bslmm	0.038429	1.6e-05	1.64789	0.0994
ST6GALNAC3	1	76540388	77096669	0.0734	rs12733869	4.32	rs315012	0.00623	-3.99	1.079	775	775	blup	0.027052	0.000262	-1.64723	0.0995
LOC728084	12	89404902	89413469	0.1041	rs6538188	4.77	rs7968659	0.044536	-6.6	-0.05	322	31	enet	0.06133	5.74e-08	1.64607	0.0997
MEIS3P1	17	15690163	15693019	0.4194	rs7210224	3.12	rs2324027	0.161	-8.66	1.217	330	38	enet	0.21554	9.22e-26	-1.64625	0.0997
INSM1	20	20348764	20351592	0.0673	rs943217	5.72	rs6046818	-0.002178	3.88	0.851	522	522	bslmm	0.018506	0.00218	-1.64579	0.0998
SAMD9L	7	92759367	92777680	0.2211	rs424	3.08	rs10231084	0.238555	-10.45	1.606	351	5	lasso	0.23706	1.68e-28	-1.64365	0.1
SCARNA10	12	6619387	6619717	0.0567	rs4149570	-3.09	rs714775	0.021492	-4.37	-1.204	367	9	enet	0.04357	4.54e-06	1.64	0.101
SLC25A23	19	6436431	6459781	0.24	rs4807846	-3.53	rs2860185	0.175	9.45	-1.029	432	11	enet	0.18807	2.27e-22	-1.64082	0.101
ZNF98	19	22573898	22605148	0.4172	rs1704019	2.38	rs6511350	0.181	-10.27	-0.646	331	48	enet	0.32962	3.3e-41	1.63959	0.101
VSNL1	2	17721806	17837706	0.0462	rs6758546	3.84	rs10199355	-0.001809	3.89	-0.361	505	505	blup	0.015947	0.00413	1.64094	0.101
KLB	4	39408472	39453153	0.5281	rs4975019	2.42	rs17510142	0.467172	-14.56	-2.303	428	25	enet	0.514057	9.61e-73	1.64231	0.101
SKP2	5	36152144	36184142	0.1178	rs6451241	3.09	rs33678	0.0717	-6.77	1.116	545	4	lasso	0.0908	3.63e-11	-1.63954	0.101
SGTB	5	64961754	65017941	0.1199	rs13185069	3.44	rs1549192	0.0702	-6.53	-1.467	407	21	enet	0.0932	1.98e-11	1.6399	0.101
ENPP4	6	46097700	46114436	0.1456	rs2277119	-3.62	rs7754915	0.0762	6.87	-3.216	510	510	blup	0.095033	1.25e-11	-1.6398	0.101
EPB41L2	6	131160487	131384462	0.1505	rs761840	-4.6	rs6908154	0.0681	6.61	-2.476	540	540	bslmm	0.091835	2.82e-11	-1.6412	0.101
SLC31A1	9	115983807	116029217	0.2336	rs10981613	2.95	rs10981707	0.065846	-7.39	-0.911	607	18	enet	0.16447	1.53e-19	1.6376	0.101
HTR6	1	19991779	20006055	0.0915	rs2314146	-3.46	rs10159394	0.0522	5.34	1.521	537	5	lasso	0.033847	4.93e-05	1.63369	0.102
RBL1	20	35626177	35724410	0.0996	rs11697895	3.77	rs1073768	-0.000709	-3.42	0.629	270	270	bslmm	0.03196	7.83e-05	-1.63685	0.102
PCDHB9	5	140566892	140571111	0.3085	rs991918	4.89	rs2740584	0.207	-10.18	-1.504	441	441	bslmm	0.231	1.11e-27	1.63662	0.102
PRKRIP1	7	102036803	102067129	0.0613	rs10249739	-3.88	rs11760934	0.025716	-4.64	-0.573	262	9	enet	0.03896	1.4e-05	1.63369	0.102
ANKRD42	11	82905290	82967042	0.134	rs11233649	5.04	rs552997	0.122345	7.95	-1.159	415	9	lasso	0.11401	9.78e-14	-1.63238	0.103
COPS2	15	49417470	49447854	0.0659	rs11854184	5.36	rs1048975	0.038936	-4.96	1.446	328	328	blup	0.04569	2.7e-06	-1.6283	0.103
UNC13C	15	54305100	54920806	0.2488	rs16975213	3.32	rs4776200	0.148664	8.26	-2.185	887	887	bslmm	0.15069	6.33e-18	-1.6323	0.103
SCNN1D	1	1215815	1227409	0.1704	rs2765023	2.97	rs11260570	0.084	7.18	-1.253	248	248	bslmm	0.114216	9.28e-14	-1.62954	0.103
SLC30A7	1	101361631	101447311	0.0757	rs12048904	3.57	rs12039319	0.0504	-5.18	-2.753	479	479	blup	0.046653	2.13e-06	1.63014	0.103
FAM163A	1	179696914	179785333	0.288	rs6676030	3.31	rs17279065	0.0473	6.8	-1.288	567	20	enet	0.151267	5.42e-18	-1.63006	0.103
TTC21A	3	39149151	39180394	0.0627	rs9851724	3.86	rs12635796	0.010291	4.35	0.532	484	484	bslmm	0.02838	0.000189	-1.63278	0.103
HACE1	6	105175967	105307794	0.1356	rs156235	3.77	rs7769270	0.104	-7.06	0.127	450	28	enet	0.1144	8.85e-14	-1.6325	0.103
SNAPC3	9	15422781	15465831	0.0825	rs12093	4.27	rs1123038	0.030572	4.89	2.732	449	11	lasso	0.05281	4.69e-07	1.6303	0.103
TCAM1P	17	61934375	61941739	0.0494	rs4459609	-3.73	rs2955245	0.0338	-5.13	0.522	326	8	enet	0.04402	4.07e-06	-1.62745	0.104
CCR6	6	167412815	167552629	0.1048	rs1202674	-3.95	rs16899788	0.00646	-4.4	1.624	627	31	enet	0.042286	6.22e-06	-1.6257	0.104
IQUB	7	123092235	123174718	0.1294	rs1911145	4.06	rs12673749	0.063125	-7.01	-0.587	398	398	blup	0.1127	1.37e-13	1.62347	0.104
GALT	9	34646585	34650595	0.0792	rs9608	-3.89	rs11575584	0.080494	-6.15	1.866	359	359	bslmm	0.0705	5.92e-09	-1.6267	0.104
GDI2	10	5807185	5855512	0.2997	rs4750190	3.29	rs2797496	0.277	-11.36	1.815	733	733	bslmm	0.2838	1.03e-34	-1.62057	0.105
FAM200B	4	15683351	15692070	0.3759	rs16891775	-3.09	rs6815254	0.296079	-11.7	1.464	551	19	enet	0.393135	5.68e-51	-1.61979	0.105
LIG4	13	108859791	108870716	0.1244	rs1926503	4.74	rs9587544	0.037346	-5.86	2.572	583	4	lasso	0.080309	5.12e-10	-1.6159	0.106
AGPHD1	15	78799905	78829715	0.0456	rs8042374	-6.95	rs1979906	0.007696	-3.45	1.278	435	435	blup	0.01632	0.00376	-1.6152	0.106
ABCA4	1	94458393	94586705	0.1542	rs236316	-2.75	rs553608	0.0902	6.94	1.691	508	508	bslmm	0.092506	2.38e-11	1.61469	0.106
BHMT2	5	78365546	78385897	0.0738	rs6891947	-3.58	rs6453434	0.0139	4.4	2.332	417	417	bslmm	0.0261	0.000333	1.61622	0.106
LOC202181	5	177045500	177099278	0.1985	rs7446073	3.85	rs1047577	0.055	6.99	-1.66	257	10	enet	0.133	6.59e-16	-1.61661	0.106
PDE7B	6	136172833	136516709	0.0764	rs6917106	-2.62	rs11154829	0.0155	-4.06	2.078	402	10	enet	0.047255	1.84e-06	-1.6148	0.106
CTBP2	10	126676417	126849624	0.0635	rs1368532	3.43	rs11245458	0.0183	4.48	-1.387	633	2	lasso	0.04372	4.37e-06	-1.61229	0.107
C11orf30	11	76156068	76262589	0.0749	rs871911	3.04	rs17749618	0.059313	-5.75	-2.049	499	6	lasso	0.05602	2.13e-07	1.61237	0.107
GCOM1	15	57884101	58009755	0.1356	rs1346120	3.68	rs750648	0.116948	-7.48	-1.61	713	1	lasso	0.10988	2.83e-13	1.61	0.107
NCBP2	3	196662272	196669464	0.2566	rs10446497	4.81	rs6734	0.170823	9.24	-1.314	458	458	bslmm	0.22852	2.1e-27	-1.61075	0.107
FAM114A1	4	38869353	38947365	0.072	rs931023	3.48	rs12513061	0.011852	4.47	-1.274	522	32	enet	0.016155	0.00392	-1.61169	0.107
RAB24	5	176728198	176730744	0.1398	rs2336406	-2.57	rs3088050	0.0603	6.27	1.429	317	14	enet	0.0902	4.22e-11	1.6132	0.107
ABCB8	7	150725509	150744869	0.2579	rs2303933	3.67	rs11977275	0.141998	-8.32	2.53	554	554	bslmm	0.18144	1.44e-21	-1.61287	0.107
RABAC1	19	42460832	42463528	0.0631	rs1076362	3.26	rs1864207	0.0327	-4.3	1.569	225	3	lasso	0.0216	0.00101	-1.60788	0.108
BAALC	8	104152920	104242533	0.2678	rs4734654	-4.93	rs10955309	0.111439	7.3	-0.119	502	39	enet	0.13862	1.58e-16	-1.60816	0.108
MAN1B1	9	139981378	140003639	0.0908	rs10116492	2.6	rs6420280	0.056224	6.42	1.075	368	368	bslmm	0.06819	1.05e-08	1.6078	0.108
TTC18	10	75013515	75118617	0.0705	rs6415912	1.81	rs16930627	0.0426	-6.3	-1.297	247	34	enet	0.06248	4.32e-08	1.60417	0.109
FAS	10	90729552	90775542	0.5691	rs7894519	-3.43	rs7097572	0.539	15.63	1.494	566	20	enet	0.58858	4.85e-89	1.6006	0.109
ZFYVE27	10	99496877	99520664	0.0762	rs10882989	-2.99	rs10786370	0.0815	6.38	-1.391	434	6	lasso	0.0676	1.22e-08	-1.6025	0.109
UTP18	17	49337896	49375292	0.2599	rs11652050	-3.41	rs4793692	0.262	11.11	2.043	457	6	lasso	0.28878	2.12e-35	1.60229	0.109
COX7A1	19	36641823	36643771	0.1014	rs3810449	-3.84	rs2967484	0.0112	-4.74	2.788	332	332	bslmm	0.04558	2.77e-06	-1.60109	0.109
GMEB1	1	28995239	29042115	0.0591	rs533123	-5.04	rs528265	0.0319	-4.3	1.019	305	305	bslmm	0.02996	0.000128	-1.60337	0.109
ZBBX	3	166958076	167098085	0.2427	rs7613933	-3.42	rs1403646	0.20375	-9.74	-1.931	357	357	bslmm	0.20667	1.18e-24	1.60305	0.109
HMGCS1	5	43287571	43313614	0.1455	rs6451719	2.85	rs12514393	0.156	8.65	1.604	321	1	lasso	0.148	1.25e-17	1.604	0.109
PTGR1	9	114312001	114362135	0.392	rs1041576	-2.96	rs16915992	0.246132	-10.7	1.798	508	508	bslmm	0.29963	6.53e-37	-1.6028	0.109
QSOX2	9	139098181	139137687	0.1781	rs498618	-3.42	rs7038554	0.111419	7.26	-0.905	377	4	lasso	0.10492	1.01e-12	-1.6009	0.109
CDON	11	125826712	125933187	0.5242	rs11220153	4.2	rs7124748	0.466003	14.53	-1.672	641	6	lasso	0.45917	2.91e-62	-1.59717	0.11
ATP6V0A2	12	124196864	124246301	0.0786	rs1609520	7.8	rs882563	0.110341	7.16	-1.674	427	5	lasso	0.11264	1.39e-13	-1.59914	0.11
CCPG1	15	55647420	55700708	0.057	rs8032594	3.41	rs17819108	0.013747	4.67	-1.813	459	459	bslmm	0.01767	0.00268	-1.5991	0.11
FAM173A	16	771141	772590	0.0638	rs3830160	-3.81	rs12599130	0.046399	4.8	1.357	465	11	enet	0.03765	1.94e-05	1.5965	0.11
DIRAS3	1	68511644	68516481	0.0543	rs7540541	-3.9	rs11209162	0.0339	-4.42	1.498	582	5	lasso	0.024366	0.000508	-1.59667	0.11
BATF3	1	212859758	212873327	0.1297	rs11119986	-2.68	rs2221593	0.105	7.1	-1.574	434	7	lasso	0.101622	2.35e-12	-1.59632	0.11
ARFRP1	20	62329994	62339365	0.0657	rs427230	4.43	rs6011040	0.069765	-6.34	0.93	439	3	lasso	0.061658	5.3e-08	-1.599	0.11
GYPA	4	144917256	145061904	0.1956	rs17017927	3.41	rs6851874	0.060551	5.91	0.257	293	293	blup	0.09956	3.97e-12	1.59944	0.11
FAM153A	5	177138236	177207505	0.2934	rs7446073	3.85	rs28375402	0.231	-10.75	-1.447	320	8	lasso	0.275	1.45e-33	1.59746	0.11
TDRD6	6	46655611	46672056	0.3973	rs12215229	-4.05	rs7766818	0.079	6.83	0.913	518	518	bslmm	0.273159	2.88e-33	1.5991	0.11
CIB1	15	90773476	90808991	0.0704	rs16944586	3.65	rs3829490	0.081247	6.28	-1.78	404	2	lasso	0.08103	4.28e-10	-1.5939	0.111
ALDH3A2	17	19552063	19580908	0.1478	rs4924967	-5.34	rs962800	0.12	7.71	0.167	272	272	blup	0.12714	3.23e-15	1.595	0.111
SLC22A15	1	116519118	116612675	0.1312	rs4839491	-2.78	rs1592234	0.0648	5.91	-1.931	501	17	enet	0.064475	2.64e-08	-1.59193	0.111
TATDN3	1	212965169	212990167	0.0748	rs11119986	-2.68	rs6702101	0.0533	-5.4	-1.128	416	11	lasso	0.048517	1.35e-06	1.59499	0.111
ADCK3	1	227084588	227175246	0.0767	rs865682	4.48	rs7553837	0.0428	-5.01	1.882	546	546	bslmm	0.038281	1.66e-05	-1.59197	0.111
SESTD1	2	179966418	180129350	0.1132	rs12463394	5.21	rs10209887	0.131627	-7.94	-1.595	591	2	lasso	0.124324	6.74e-15	1.59546	0.111
ALG1L	3	125648117	125655887	0.3555	rs9823713	3.22	rs2279820	0.414151	-13.86	1.632	424	424	bslmm	0.43939	9.63e-59	-1.59235	0.111
HEY2	6	126068779	126082415	0.1458	rs6935937	3.12	rs3966775	0.204	9.98	-1.561	324	10	lasso	0.208633	6.73e-25	-1.5925	0.111
MBL1P	10	81679933	81682875	0.0859	rs6585989	3.09	rs1983775	0.0834	6.51	1.652	307	4	lasso	0.08261	2.88e-10	1.58993	0.112
SAAL1	11	18101889	18127638	0.1482	rs211130	-3.57	rs6486406	0.171837	-9.24	-1.536	445	13	enet	0.20635	1.3e-24	1.58759	0.112
TMEM106C	12	48357329	48362661	0.1298	rs1232973	-3.38	rs12721420	0.061433	6.14	-1.553	510	21	enet	0.10936	3.24e-13	-1.58718	0.112
C12orf43	12	121440847	121454300	0.1997	rs1653591	4.88	rs1169307	0.198213	-9.51	-1.68	470	470	bslmm	0.19318	5.42e-23	1.59031	0.112
SLC39A11	17	70642084	71088853	0.1788	rs2537995	3.24	rs2714027	0.0218	5.17	-1.683	844	844	blup	0.05907	1e-07	-1.59051	0.112
ZNF382	19	37095718	37119499	0.1328	rs2112971	3.6	rs3108210	0.0518	-6.2	-1.469	303	303	blup	0.10985	2.86e-13	1.59056	0.112
ZBTB7B	1	154975105	154991001	0.0604	rs10796933	-4.92	rs10908453	0.0102	3.94	3.703	388	388	bslmm	0.021644	0.000997	1.5899	0.112
ADAM17	2	9629410	9695917	0.1389	rs17522184	3.3	rs1130094	0.079726	-6.57	-1.094	489	17	enet	0.128634	2.18e-15	1.59051	0.112
PLCXD3	5	41307047	41510730	0.1265	rs3844180	-2.92	rs1379310	0.0394	5.84	-2.87	508	508	bslmm	0.0976	6.61e-12	-1.58783	0.112
CCDC25	8	27590832	27630170	0.182	rs6558008	-6.19	rs10091671	0.090692	6.82	-2.462	659	659	bslmm	0.12723	3.15e-15	-1.58719	0.112
IFT46	11	118415242	118436791	0.2714	rs7117266	-4.2	rs10892243	0.332668	-12.49	1.236	444	444	bslmm	0.33943	1.18e-42	-1.58483	0.113
DCAF4	14	73393039	73426357	0.0594	rs2269967	-3.86	rs7142086	-0.000954	-4.16	-1.975	460	460	bslmm	0.01895	0.00195	1.5854	0.113
CYP4F3	19	15751706	15771570	0.3845	rs2189784	-3.1	rs1290616	0.451	-14.29	-1.754	557	24	enet	0.47625	2.09e-65	1.58412	0.113
GOPC	6	117639350	117894795	0.1242	rs11755703	-3.9	rs210643	0.109	7.19	-1.224	517	7	lasso	0.092905	2.15e-11	-1.5862	0.113
BTBD10	11	13409555	13484838	0.0782	rs10766073	2.79	rs10832032	0.028771	5.31	-0.474	607	7	lasso	0.03625	2.73e-05	-1.58203	0.114
PAN3	13	28712642	28869475	0.1253	rs9513099	3.67	rs9579163	0.087999	7.26	1.444	605	605	bslmm	0.092801	2.21e-11	1.57858	0.114
RNF167	17	4843629	4848517	0.0623	rs8072032	-4.21	rs238224	0.0204	-4.92	-1.808	448	11	enet	0.02634	0.000312	1.5817	0.114
CACNA1G	17	48638428	48704832	0.1168	rs12936750	3.83	rs198547	0.0159	4.53	-3.562	448	448	blup	0.02632	0.000314	-1.58055	0.114
CACNG5	17	64831234	64881395	0.0518	rs6504424	-3.46	rs4791022	0.00836	-3.95	-1.603	534	534	bslmm	0.01277	0.00925	1.58156	0.114
ZNF781	19	38158649	38183216	0.2368	rs4803828	-4.51	rs11083433	0.348	12.59	1.532	298	11	lasso	0.35921	1.23e-45	1.57932	0.114
GSTM5	1	110254863	110260890	0.658	rs10127539	2.67	rs1360513	0.489	-14.88	1.362	435	66	enet	0.609115	4.74e-94	-1.57947	0.114
BAIAP2L2	22	38480895	38506676	0.0751	rs2267389	3.5	rs2076369	0.017672	-5.79	0.994	359	16	enet	0.04739	1.78e-06	-1.58	0.114
EHD3	2	31456879	31491260	0.1611	rs2303324	-3.94	rs617163	0.086765	6.46	0.875	560	560	bslmm	0.108831	3.71e-13	1.57965	0.114
SRD5A3	4	56212387	56239266	0.2646	rs878120	-2.77	rs12500524	0.110985	7.55	2.108	409	409	bslmm	0.228868	1.9e-27	1.58242	0.114
ABCF2	7	150904922	150924317	0.1232	rs2303933	3.67	rs2429248	0.073538	6.31	-2.292	557	557	bslmm	0.07909	6.95e-10	-1.58093	0.114
SRPR	11	126132813	126138877	0.1631	rs12788021	-3.26	rs11220437	0.105521	-7.16	-1.925	658	658	bslmm	0.12051	1.82e-14	1.57658	0.115
GPX1	3	49394608	49395791	0.1199	rs6795772	3.33	rs4955430	0.189868	9.55	1.8	275	275	blup	0.18995	1.34e-22	1.5748	0.115
TXNRD3	3	126325894	126373967	0.1109	rs4501068	2.64	rs777235	0.054709	-5.71	-1.244	573	15	enet	0.08602	1.22e-10	1.57813	0.115
DNAJC13	3	132136552	132257876	0.0544	rs6772218	3.36	rs12695578	0.057414	5.67	-1.546	530	2	lasso	0.0527	4.82e-07	-1.57537	0.115
ECE2	3	183967444	184010819	0.2357	rs10470523	3.67	rs1001817	0.195823	9.59	1.843	542	542	bslmm	0.18932	1.6e-22	1.57459	0.115
HCRTR2	6	55039070	55147418	0.0487	rs10456690	3.66	rs7761084	0.0289	-4.71	-1.384	518	4	lasso	0.019586	0.00166	1.575	0.115
FAM196A	10	128933689	128994422	0.1294	rs9418789	3.88	rs4635002	0.0167	4.99	0.463	659	659	blup	0.06178	5.15e-08	1.56991	0.116
STK38L	12	27397077	27478890	0.068	rs2881007	-2.99	rs4964052	0.002168	-4.01	1.696	529	529	blup	0.02088	0.0012	-1.57054	0.116
NEK5	13	52638899	52703214	0.0767	rs12430144	-3.22	rs9536040	0.014836	4.49	2.212	343	343	bslmm	0.036294	2.7e-05	1.57165	0.116
GLDN	15	51633712	51700209	0.2616	rs12148492	4.06	rs10519317	-0.001298	-4.42	1.155	502	502	bslmm	0.06022	7.56e-08	1.5699	0.116
CA4	17	58227301	58248260	0.0727	rs9907660	-2.83	rs9675236	0.0733	-6.04	1.235	206	10	enet	0.06035	7.32e-08	-1.57113	0.116
ZFP14	19	36825354	36870105	0.0942	rs3810449	-3.84	rs2967506	0.0637	-6.18	0.472	317	317	blup	0.06717	1.35e-08	-1.57245	0.116
C8orf37	8	96257140	96281462	0.1175	rs10808678	-3.41	rs10504946	0.017221	5.07	-1.715	602	19	enet	0.07572	1.61e-09	-1.57237	0.116
METTL21D	14	50575349	50583297	0.1925	rs1950730	3.34	rs743076	0.147215	-8.58	1.381	348	8	lasso	0.15464	2.19e-18	-1.5677	0.117
RSBN1	1	114304453	114355070	0.0472	rs497281	3.75	rs7364	0.0175	3.72	-0.033	509	6	enet	0.020525	0.00132	1.56645	0.117
PET112	4	152591808	152682175	0.1591	rs2048433	2.61	rs1429559	0.235735	-10.49	1.625	415	10	lasso	0.227646	2.71e-27	-1.56902	0.117
NDUFAF4	6	97337186	97345767	0.3827	rs7769945	-4.86	rs1928968	0.409	13.63	1.374	412	412	bslmm	0.407115	2.95e-53	1.5676	0.117
CAPZA2	7	116451123	116538889	0.0443	rs10243024	2.99	rs10243024	-0.00069	-4.12	2.989	367	367	blup	0.00554	0.0615	-1.56626	0.117
ASCC1	10	73855789	73976892	0.0884	rs7896061	2.81	rs921361	0.0552	-6.19	1.696	485	5	lasso	0.06035	7.33e-08	-1.56144	0.118
CHST1	11	45669238	45687206	0.1079	rs6485625	4.13	rs895734	0.077312	-7	-2.732	441	16	enet	0.08761	8.18e-11	1.56271	0.118
PPP2R1B	11	111597631	111637169	0.1389	rs4420303	-2.41	rs647080	0.181307	9.17	-1.17	391	19	enet	0.19167	8.3e-23	-1.56459	0.118
EARS2	16	23533333	23568696	0.1105	rs10852259	3.97	rs488131	0.168111	-9.09	-1.452	445	3	lasso	0.16679	8.13e-20	1.5612	0.118
BMP8A	1	39957317	39995541	0.047	rs12142033	-4.65	rs4660293	0.0331	4.47	-1.396	379	3	lasso	0.022127	0.000884	-1.56154	0.118
MANBA	4	103552642	103682151	0.0838	rs13107325	8.28	rs227368	0.044109	-5.29	-3.036	390	390	bslmm	0.031128	9.61e-05	1.56463	0.118
TG	8	133879204	134147143	0.1482	rs3758105	3.87	rs853321	0.077359	6.07	0.179	886	886	bslmm	0.09042	4.03e-11	1.56266	0.118
SLCO1A2	12	21417533	21548371	0.08	rs12820524	-2.7	rs11045924	0.026424	-4.95	1.13	655	13	enet	0.02671	0.000285	-1.55767	0.119
RHEBL1	12	49458467	49463775	0.0271	rs2272478	3.08	rs6580698	0.008652	3.99	2.03	315	315	blup	0.01572	0.00437	1.55896	0.119
SPATS2	12	49760687	49921207	0.0409	rs2272478	3.08	rs11834161	0.027041	4.98	1.283	372	9	enet	0.03441	4.29e-05	1.55843	0.119
POMT2	14	77741298	77787225	0.1069	rs8010861	2.86	rs4899651	0.006714	-4.31	1.036	553	553	bslmm	0.02429	0.000517	-1.5595	0.119
SULT1A1	16	28616907	28634907	0.0896	rs6565300	3.19	rs17707300	0.116723	-7.66	1.575	187	2	lasso	0.11384	1.02e-13	-1.5581	0.119
MED24	17	38175349	38210889	0.2327	rs1874228	4.25	rs9916158	0.278	-11.35	-2.506	313	313	bslmm	0.28868	2.19e-35	1.55953	0.119
ARL16	17	79648223	79650954	0.3019	rs3208787	-3.61	rs11150805	0.32	-12.14	-1.559	324	1	lasso	0.31521	4.04e-39	1.559	0.119
DCXR	17	79993756	79995573	0.141	rs3208787	-3.61	rs4969481	0.0745	6.72	-0.014	313	17	enet	0.10018	3.4e-12	-1.56033	0.119
EEF1A2	20	62119364	62130668	0.0433	rs427230	4.43	rs1613590	0.006269	3.38	1.339	441	3	lasso	0.008688	0.0265	1.55736	0.119
SULT4A1	22	44220386	44258378	0.2091	rs9614186	-3.72	rs138085	0.231468	10.46	0.288	696	696	bslmm	0.2339	4.3e-28	1.56	0.119
RANBP2	2	109335936	109402267	0.0381	rs13401731	-2.82	rs2718755	0.01359	-4.12	-1.929	395	395	blup	0.025142	0.000419	1.55741	0.119
ADAMTS19	5	128796102	129074376	0.1634	rs30302	2.99	rs11241998	0.0307	5.72	1.91	460	460	blup	0.0951	1.22e-11	1.56061	0.119
HTR7P1	12	13153375	13157764	0.3896	rs10845784	-3.68	rs3825272	0.244168	-11.1	2.389	597	44	enet	0.34909	4.23e-44	-1.55571	0.12
CCDC91	12	28332209	28703099	0.079	rs11049980	-2.83	rs10843150	0.058243	-5.42	-1.132	660	6	lasso	0.06863	9.43e-09	1.55641	0.12
LACTB	15	63413998	63434260	0.1177	rs1444405	4.13	rs2652822	0.13727	8.01	-1.867	513	2	lasso	0.13975	1.17e-16	-1.556	0.12
TMEM54	1	33360195	33366953	0.0456	rs12751707	-3.14	rs9729837	-0.00161	-3.65	-2.492	281	281	blup	0.015578	0.00454	1.55376	0.12
ARHGAP29	1	94615402	94740624	0.1845	rs10874819	-2.65	rs1541098	0.0593	5.36	0.37	595	10	lasso	0.071507	4.61e-09	1.55322	0.12
NUDT17	1	145586492	145589435	0.0651	rs1284300	3.87	rs1471634	0.0306	5.75	1.012	110	110	blup	0.055587	2.37e-07	1.55327	0.12
C1orf115	1	220863627	220872499	0.0707	rs4262550	-3.39	rs7537305	0.025	4.98	0.562	402	18	enet	0.029786	0.000134	1.5528	0.12
TMEM43	3	14166439	14185180	0.1001	rs1465780	3.06	rs9856296	0.011718	-4.6	1.065	568	568	blup	0.03168	8.38e-05	-1.55386	0.12
FHL5	6	97010423	97064512	0.075	rs7769945	-4.86	rs9398152	0.054	5.1	1.044	452	7	lasso	0.040431	9.8e-06	1.555	0.12
ZNF34	8	145998500	146012725	0.0921	rs4925813	2.58	rs2294120	0.137661	-8.34	1.048	214	5	lasso	0.14574	2.38e-17	-1.55485	0.12
POLR1E	9	37485944	37503693	0.0574	rs7034554	3.98	rs10973394	0.033956	-5.15	-1.289	436	5	lasso	0.03013	0.000123	1.5531	0.12
GXYLT1	12	42475647	42538673	0.0767	rs17604051	3.26	rs2215454	0.058685	6.29	-1.63	456	456	blup	0.05628	2e-07	-1.54902	0.121
TPH2	12	72332625	72426221	0.0578	rs10160863	4.04	rs4131348	0.004151	-3.85	0.06	442	442	bslmm	0.0168	0.00334	-1.55162	0.121
ANO4	12	101188373	101522419	0.0676	rs11110800	3.34	rs2270861	0.011949	4.11	-1.256	655	655	blup	0.0277	0.000223	-1.54985	0.121
TMEM132B	12	125811161	126143589	0.1068	rs7306356	-2.92	rs12580291	0.021757	5.11	1.874	762	762	bslmm	0.03498	3.73e-05	1.54868	0.121
KIF14	1	200520624	200589862	0.136	rs11583328	-4.98	rs4437908	0.0433	-5.96	0.156	564	564	bslmm	0.071439	4.69e-09	-1.55002	0.121
DGCR10	22	19010136	19011063	0.2882	rs1210684	-3.22	rs2871006	0.199699	-9.73	1.722	439	39	enet	0.24344	2.51e-29	-1.55	0.121
TRANK1	3	36868307	36986548	0.0842	rs9811916	6.33	rs7639607	0.011725	-4.94	2.674	437	437	blup	0.03367	5.14e-05	-1.55235	0.121
PXK	3	58318616	58410878	0.1189	rs6767498	3.57	rs12637163	0.002985	4.12	1.294	473	473	bslmm	0.02837	0.000189	1.55135	0.121
ANKRD31	5	74364121	74532703	0.1049	rs16872760	4.38	rs6885887	0.134	-7.98	1.476	428	9	lasso	0.126	3.89e-15	-1.55099	0.121
CCDC15	11	124824016	124911385	0.2713	rs1940171	-6.45	rs12280804	0.108489	7.45	-1.807	540	540	bslmm	0.25406	1.02e-30	-1.54734	0.122
PEAK1	15	77400497	77712446	0.1484	rs12905542	-4.13	rs11632999	0.165351	8.71	-1.708	385	6	lasso	0.16912	4.3e-20	-1.5474	0.122
DGCR14	22	19117791	19132190	0.0959	rs1210684	-3.22	rs712965	0.062035	-5.58	1.295	424	4	lasso	0.06784	1.15e-08	-1.55	0.122
CEP63	3	134204574	134293855	0.092	rs6779053	2.55	rs1498718	0.057486	-5.39	-0.937	502	502	bslmm	0.06698	1.42e-08	1.54642	0.122
MOXD1	6	132617193	132722664	0.0927	rs3813355	-3.31	rs6937164	0.033	4.34	-2.067	598	598	bslmm	0.039268	1.3e-05	-1.5456	0.122
TXNRD1	12	104609556	104744085	0.0608	rs4445711	-3.81	rs312160	0.001177	3.37	-0.687	914	914	bslmm	0.01421	0.00641	-1.54381	0.123
MANEAL	1	38259773	38267278	0.0579	rs1543632	-4.21	rs640218	-0.00176	-3.45	-2.222	456	456	blup	0.009585	0.021	1.54345	0.123
DGCR2	22	19023794	19109967	0.1331	rs1210684	-3.22	rs10483100	0.045159	5.97	0.774	477	477	bslmm	0.06776	1.17e-08	1.54	0.123
JAGN1	3	9932270	9936031	0.0425	rs6442165	-4.73	rs2479	0.03854	-4.48	-1.207	451	2	lasso	0.0317	8.34e-05	1.54203	0.123
AVL9	7	32535175	33079036	0.0607	rs41479949	3.45	rs1597557	0.001372	3.91	-2.294	692	692	blup	0.0087	0.0264	-1.54083	0.123
PIP4K2A	10	22823765	23003503	0.1967	rs10828316	-2.84	rs1053454	0.178	-9.09	-1.539	370	1	lasso	0.17606	6.39e-21	1.539	0.124
HPS6	10	103825123	103827795	0.0365	rs10883735	-6.28	rs3740405	0.0274	-3.88	-1.603	287	287	bslmm	0.03144	8.91e-05	-1.53809	0.124
ALDH4A1	1	19197923	19229293	0.2319	rs2745327	3.06	rs9426794	0.176	9.28	-1.433	562	562	bslmm	0.17594	6.6e-21	-1.53779	0.124
PDE4B	1	66258192	66840262	0.1533	rs12081185	-5.28	rs783062	0.103	-7.46	-0.896	839	10	lasso	0.108883	3.66e-13	1.53811	0.124
SH3D19	4	152041432	152149182	0.1733	rs4591577	2.49	rs17634030	0.021041	4.68	-1.759	311	31	enet	0.051805	6.01e-07	-1.53897	0.124
LOC401321	7	32797897	32802536	0.0817	rs41479949	3.45	rs9648389	0.049985	-5.14	-2.366	413	413	bslmm	0.04246	5.96e-06	1.53646	0.124
DENND4C	9	19230762	19374137	0.1632	rs7873748	3.1	rs10123206	0.126815	7.96	1.527	688	4	lasso	0.10886	3.69e-13	1.54	0.124
AIF1L	9	133971862	133998539	0.0634	rs913218	-2.86	rs1414402	0.018268	-4.89	-1.758	472	472	bslmm	0.04797	1.54e-06	1.5362	0.124
TPTE2P1	13	25502892	25542607	0.329	rs9511662	3.55	rs9507439	0.042885	5.91	-1.257	530	530	bslmm	0.233477	4.87e-28	-1.53567	0.125
ANKRD40	17	48770550	48785270	0.1658	rs12936750	3.83	rs2286650	0.127	-7.87	-1.58	409	5	lasso	0.11683	4.71e-14	1.53441	0.125
ZNF681	19	23921996	23941693	0.2128	rs2195987	-2.66	rs35914128	0.0816	-6.86	0.271	245	245	blup	0.126	4.35e-15	-1.53216	0.125
MRPL24	1	156707093	156710923	0.0534	rs7534075	-2.65	rs6701637	0.00794	-4.3	-1.755	448	10	enet	0.026591	0.000293	1.53501	0.125
IAH1	2	9614669	9636672	0.0754	rs17522184	3.3	rs10185646	0.03164	4.67	-0.261	463	463	bslmm	0.025482	0.000386	-1.53461	0.125
RIOK2	5	96496570	96519005	0.2419	rs11746232	3.22	rs27312	0.116	7.8	1.672	425	6	lasso	0.123	9.4e-15	1.53455	0.125
FAM184A	6	119280995	119470358	0.2672	rs3756939	-4.61	rs4945630	0.216	10.03	1.555	467	467	bslmm	0.210874	3.54e-25	1.5355	0.125
SLC35C1	11	45825622	45834567	0.0659	rs6485671	5.66	rs3802758	0.006062	-4.38	1.675	400	7	enet	0.03051	0.000112	-1.53009	0.126
KIAA1715	2	176790409	176867514	0.3519	rs847138	-3.69	rs935406	0.094354	-7.34	0.02	483	483	bslmm	0.187954	2.35e-22	-1.52936	0.126
MKRN2	3	12598512	12625210	0.2385	rs310746	4.07	rs11710163	0.144026	8.17	2.103	478	478	bslmm	0.15087	6.03e-18	1.5286	0.126
LARS2	3	45430074	45590328	0.4536	rs6803765	-4.08	rs12630693	0.538733	-15.66	-1.327	581	32	enet	0.54408	5.49e-79	1.52926	0.126
SLC39A4	8	145637797	145642273	0.2474	rs4925813	2.58	rs6599528	0.114914	-7.38	-0.687	180	180	bslmm	0.18887	1.82e-22	1.52938	0.126
NOS1	12	117645946	117799607	0.1234	rs1995357	-4.99	rs12316771	0.017827	-4.82	1.077	675	29	enet	0.04992	9.56e-07	-1.52462	0.127
DNAH10	12	124247041	124420267	0.0518	rs1109559	6.37	rs2176152	0.005038	4	-0.741	488	488	blup	0.01236	0.0103	1.52488	0.127
VRK1	14	97263683	97347951	0.2462	rs17094781	3.66	rs11622737	0.148996	-8.91	2.241	510	510	bslmm	0.26055	1.42e-31	-1.5264	0.127
SIL1	5	138282409	138534065	0.0291	rs3849046	-6.16	rs160401	0.0335	5.14	0.29	317	317	blup	0.0401	1.06e-05	1.52565	0.127
SSR1	6	7281287	7313541	0.2025	rs11243204	-3.7	rs1050226	0.0301	5.05	2.465	635	635	bslmm	0.137179	2.31e-16	1.5276	0.127
EFHC1	6	52284993	52387892	0.1005	rs9474276	-3.94	rs2057538	0.0467	4.89	-0.822	613	7	lasso	0.07507	1.9e-09	-1.5278	0.127
DNAH11	7	21582832	21941186	0.2149	rs12668354	4.91	rs10258022	0.160653	-8.6	-1.403	977	37	enet	0.1365	2.76e-16	1.52476	0.127
ASL	7	65540775	65558329	0.1803	rs4718296	-2.51	rs709609	0.132444	-7.96	-1.257	198	3	lasso	0.13537	3.72e-16	1.52723	0.127
NUDT2	9	34329503	34343711	0.447	rs7024727	3.57	rs10971957	0.360362	-12.83	1.603	344	8	lasso	0.42285	6.8e-56	-1.5277	0.127
TMC1	9	75136716	75451267	0.1469	rs17494333	3.69	rs7045535	0.023533	-5.43	1.001	569	41	enet	0.09697	7.68e-12	-1.528	0.127
TRIM44	11	35684352	35830930	0.2951	rs10836406	3.22	rs2181877	0.236777	10.51	-1.485	713	7	lasso	0.25203	1.89e-30	-1.52136	0.128
MST1R	3	49924435	49941306	0.0274	rs2624847	-4.31	rs2526388	0.047143	4.75	-1.35	312	4	lasso	0.03304	6.01e-05	-1.5235	0.128
LOC100131067	5	80533383	80597388	0.5658	rs401996	3.58	rs2270823	0.381	13.33	0.615	485	10	lasso	0.564	2.44e-83	1.52111	0.128
ZNF320	19	53367118	53400946	0.5987	rs2290747	3.36	rs3810115	0.419	13.78	-1.482	483	483	bslmm	0.50139	3.18e-70	-1.51705	0.129
LOC90784	2	86247338	86250991	0.1246	rs6743051	3.26	rs2288120	0.13057	-7.99	1.162	471	37	enet	0.148086	1.27e-17	-1.51941	0.129
GPAT2	2	96687693	96701722	0.0635	rs4371393	3.56	rs1724120	0.021806	-4.02	-0.79	120	5	lasso	0.034995	3.72e-05	1.51879	0.129
MCHR2	6	100367785	100442114	0.1188	rs12198321	-2.78	rs2474265	0.0925	6.68	-1.082	453	6	lasso	0.113172	1.21e-13	-1.517	0.129
SLC25A32	8	104410865	104427563	0.2186	rs6468841	-4.21	rs3134295	0.117226	-7.5	-1.732	423	423	bslmm	0.15665	1.27e-18	1.51991	0.129
GLRX3	10	131934638	131982785	0.1346	rs2281842	-3.01	rs7913597	0.103	7.62	0.852	642	12	enet	0.11303	1.26e-13	1.51312	0.13
ECHS1	10	135175986	135186908	0.3033	rs4838698	-3.08	rs11101694	0.104	7	-2.081	358	358	bslmm	0.19061	1.12e-22	-1.51433	0.13
PNPLA2	11	818900	825571	0.2314	rs4074376	-2.92	rs10902222	0.231917	10.36	1.233	422	6	lasso	0.22495	5.98e-27	1.51365	0.13
RAB20	13	111175412	111214071	0.0505	rs885339	-4.29	rs9521936	0.000325	-3.4	-0.787	750	750	bslmm	0.000146	0.302	-1.51283	0.13
SPTBN4	19	40972147	41082365	0.0551	rs3852870	2.7	rs1461008	0.0494	-5.64	-1.627	433	3	lasso	0.04967	1.01e-06	1.51297	0.13
SGOL2	2	201390864	201448818	0.0516	rs11688415	7.74	rs2293528	0.034319	4.75	1.146	493	4	lasso	0.032331	7.15e-05	1.51491	0.13
ARL10	5	175792501	175800503	0.0981	rs7724670	4.02	rs28429418	0.0358	4.39	2.605	314	314	blup	0.039	1.38e-05	1.51285	0.13
RASSF7	11	560970	564025	0.0591	rs4074376	-2.92	rs4623937	0.028115	-4.51	-2.117	448	9	enet	0.01644	0.00365	1.51022	0.131
FAM76B	11	95502105	95522954	0.0554	rs2097046	3.72	rs11021309	0.021963	-4.58	1.461	621	3	lasso	0.01327	0.00814	-1.50932	0.131
UTP14C	13	52586522	52607736	0.0486	rs12430144	-3.22	rs9535875	0.055713	-5.19	1.936	349	2	lasso	0.054056	3.45e-07	-1.51191	0.131
ZNF500	16	4800814	4817166	0.1073	rs2270366	5.36	rs2290560	0.065418	6.12	2.289	388	34	enet	0.09302	2.09e-11	1.5098	0.131
FMO3	1	171060017	171086959	0.0722	rs2179882	3.54	rs7882773	0.0701	-6.28	-1.554	530	9	enet	0.068906	8.8e-09	1.51066	0.131
ENTPD3-AS1	3	40432441	40494799	0.0467	rs1585287	3.37	rs6771527	0.022583	6.11	-1.243	351	351	blup	0.04693	1.99e-06	-1.50851	0.131
MUC20	3	195447752	195464540	0.4971	rs12638322	4.57	rs11926771	0.198355	9.51	1.259	314	14	lasso	0.37115	1.76e-47	1.50983	0.131
SLC12A7	5	1050488	1112172	0.0536	rs7444093	2.75	rs6894574	0.00562	-3.68	-2.605	398	398	blup	0.0174	0.0029	1.50954	0.131
C7orf25	7	42948871	42971805	0.1122	rs2583889	2.81	rs583301	0.103885	7.3	1.74	457	457	bslmm	0.09485	1.31e-11	1.51176	0.131
SLC12A9	7	100450340	100464634	0.0678	rs1734907	5.35	rs2396755	0.00654	3.46	-0.123	349	349	bslmm	0.03011	0.000124	1.51081	0.131
TP53INP1	8	95938199	95961615	0.0331	rs2439648	2.45	rs9643353	0.050623	5.01	1.461	506	4	enet	0.04654	2.19e-06	1.50835	0.131
MARVELD1	10	99473464	99477909	0.0455	rs10882989	-2.99	rs6584148	0.0267	-4.38	-1.542	438	5	lasso	0.02755	0.000231	1.50801	0.132
RNF169	11	74459912	74553458	0.0714	rs539343	-4.08	rs11236236	0.035302	5.08	-1.625	495	495	bslmm	0.03072	0.000106	-1.50585	0.132
WDHD1	14	55405655	55493819	0.0559	rs2341883	3.24	rs11849961	0.085721	-6.84	1.498	452	24	enet	0.08906	5.68e-11	-1.5078	0.132
PITPNM3	17	6354582	6459877	0.1649	rs17730540	2.89	rs11653722	0.0595	-6.98	0.311	622	39	enet	0.13084	1.22e-15	-1.50715	0.132
ZNF667	19	56950692	56988770	0.0859	rs2304127	3.37	rs4801322	0.0164	5.33	-0.192	539	539	blup	0.03545	3.33e-05	-1.50528	0.132
NINL	20	25433337	25566153	0.1948	rs17857107	2.75	rs6115200	0.171516	9.47	1.166	339	20	lasso	0.230397	1.21e-27	1.50538	0.132
LOC151009	2	111132685	111142113	0.1052	rs1154652	3.69	rs12474907	0.028262	-5.25	2.125	144	144	blup	0.065979	1.82e-08	-1.50778	0.132
GAB1	4	144257982	144395718	0.0411	rs1441413	-5.46	rs13118846	0.026674	-4.21	-1.481	304	4	lasso	0.015241	0.00494	1.50593	0.132
PCDHB17	5	140535579	140537990	0.0768	rs991918	4.89	rs2907296	0.0344	5.18	-0.632	446	4	lasso	0.0313	9.15e-05	-1.50686	0.132
TMEM223	11	62557786	62559486	0.0792	rs11605665	2.71	rs4034	0.030713	-4.79	2.648	331	7	lasso	0.03419	4.53e-05	-1.50233	0.133
NOP10	15	34633916	34635362	0.1764	rs1390425	-4.65	rs6495662	0.221476	-10.5	-1.406	439	2	lasso	0.23507	3.04e-28	1.5038	0.133
RPS27L	15	63445538	63449741	0.0842	rs1444405	4.13	rs8036501	0.080448	-6.33	0.534	496	9	lasso	0.09726	7.13e-12	-1.5012	0.133
ZCWPW2	3	28390659	28566632	0.2062	rs6804076	4.47	rs1870259	0.23225	10.71	-1.52	512	5	lasso	0.25049	3.02e-30	-1.50316	0.133
FBXW12	3	48413708	48436190	0.0641	rs4558783	-3.45	rs936426	0.017518	3.74	-2.665	264	264	bslmm	0.0257	0.000366	-1.50145	0.133
CTHRC1	8	104383742	104395232	0.081	rs6468841	-4.21	rs3098218	0.028538	-5.28	1.137	418	418	bslmm	0.03679	2.39e-05	-1.50223	0.133
VPS33A	12	122692208	122751068	0.1422	rs9788228	-4.93	rs1499681	0.022495	4.67	1.53	341	341	blup	0.07929	6.61e-10	-1.50031	0.134
TRIM65	17	73885040	73893084	0.2054	rs11657422	3.79	rs3760128	0.172	9.75	0.942	389	5	lasso	0.20956	5.17e-25	1.498	0.134
OTUD3	1	20208887	20239437	0.2528	rs2314146	-3.46	rs2315059	0.136	7.96	2.204	556	9	lasso	0.188358	2.1e-22	1.49871	0.134
MEAF6	1	37955560	37980420	0.0768	rs473279	3.86	rs4652960	0.0144	4.44	1.854	453	31	enet	0.035734	3.1e-05	1.49951	0.134
VRK2	2	58134785	58387055	0.0677	rs11682175	6.97	rs11125739	0.006427	3.53	1.714	471	471	bslmm	0.015528	0.00459	-1.49821	0.134
KDELR2	7	6500711	6523849	0.1486	rs7794450	4.19	rs6796	0.068548	6.03	0.749	309	4	lasso	0.07051	5.91e-09	1.49932	0.134
GTF2H1	11	18343815	18388590	0.2948	rs211130	-3.57	rs4150579	0.354265	-12.82	1.448	463	6	lasso	0.35021	2.87e-44	-1.49533	0.135
PPFIA1	11	70116805	70230607	0.0447	rs11236502	2.68	rs7129635	0.010707	-4.42	1.646	463	4	lasso	0.00831	0.0294	-1.49653	0.135
PEX12	17	33901813	33905656	0.0551	rs12150434	-2.77	rs226439	0.00317	-3.73	-2.264	420	420	bslmm	0.00845	0.0282	1.49304	0.135
CENPK	5	64813592	64858995	0.2532	rs13185069	3.44	rs11740053	0.252	10.74	-1.595	436	5	lasso	0.251	2.54e-30	-1.49499	0.135
LOC100129055	10	38464598	38503273	0.0199	rs1135546	-2.77	rs10827817	0.0243	-3.8	1.388	194	2	lasso	0.02354	0.000623	-1.48937	0.136
ABLIM1	10	116190868	116444414	0.0821	rs11196926	-3.16	rs719895	0.026	-4.59	1.762	520	4	lasso	0.03157	8.61e-05	-1.492	0.136
MUM1	19	1354975	1378430	0.2169	rs1609761	-4.31	rs713042	0.213	9.84	0.455	420	4	lasso	0.25044	3.06e-30	1.48917	0.136
GSTM2	1	110198697	110217908	0.1928	rs10127539	2.67	rs4970774	0.124	-8.17	1.655	459	7	lasso	0.145905	2.27e-17	-1.49031	0.136
E2F1	20	32263291	32274210	0.0625	rs4911399	-3.74	rs7274811	0.008196	-4.12	-0.589	268	268	bslmm	0.01973	0.0016	1.49019	0.136
ZC3H8	2	112973438	113012664	0.0553	rs7581524	3.48	rs6542056	0.03008	5.19	2.085	353	17	enet	0.034425	4.28e-05	1.49219	0.136
INPP1	2	191208195	191236391	0.1398	rs7601609	3.26	rs1882891	0.140031	8.09	1.49	347	1	lasso	0.133908	5.47e-16	1.49	0.136
SMARCAL1	2	217277136	217347774	0.1218	rs3806573	-4.34	rs6708185	0.031513	4.77	1.59	536	5	lasso	0.038167	1.71e-05	1.48998	0.136
KLHL24	3	183353410	183402304	0.4222	rs10470523	3.67	rs3772705	0.600169	16.53	1.816	493	493	bslmm	0.65783	4.48e-107	1.49243	0.136
ZNF736	7	63773185	63810017	0.1024	rs4467830	3.29	rs6955211	0.019728	-5.02	1.254	313	313	blup	0.04344	4.69e-06	-1.48929	0.136
MTERFD3	12	107371068	107380944	0.0561	rs2288270	3.26	rs3204848	0.032267	4.34	0.764	404	404	bslmm	0.02365	0.000607	1.48732	0.137
LOC100507351	17	75543022	75561103	0.2652	rs7215333	3.45	rs2410427	0.16	8.63	-1	524	524	bslmm	0.30337	1.95e-37	-1.48697	0.137
ZADH2	18	72909277	72921281	0.1848	rs9945585	3.58	rs7230037	0.122779	-7.65	-1.692	536	536	bslmm	0.12433	6.73e-15	1.48728	0.137
RTBDN	19	12936290	12946242	0.0694	rs8103241	-3.93	rs4804737	0.000621	-4.24	-0.366	328	328	blup	0.0316	8.56e-05	1.48739	0.137
ING5	2	242641455	242668896	0.1509	rs6605265	3.12	rs7588212	0.108819	-7.81	1.61	234	5	enet	0.113062	1.25e-13	-1.48609	0.137
FGF1	5	141971742	142077635	0.1149	rs2961693	-3.24	rs7708257	0.0777	6.27	1.57	613	3	lasso	0.0714	4.77e-09	1.48766	0.137
SRPK1	6	35800810	35888957	0.084	rs4713939	-3.17	rs651158	0.0617	5.57	-1.276	463	4	lasso	0.057132	1.62e-07	-1.4871	0.137
SAMD12	8	119201694	119634234	0.1042	rs3115776	4.02	rs10955884	0.032023	-5.29	-0.34	764	764	blup	0.04595	2.53e-06	1.48884	0.137
ERMP1	9	5784571	5833081	0.1498	rs343473	-3.85	rs7860397	0.087084	-6.58	2.114	489	489	bslmm	0.1084	4.14e-13	-1.4879	0.137
BSPRY	9	116111811	116133513	0.3663	rs10981613	2.95	rs2093691	0.359762	-12.79	1.025	595	9	lasso	0.42931	5.38e-57	-1.4863	0.137
FBXO17	19	39432041	39466380	0.2287	rs12980275	-3.57	rs4803045	0.187	-9.24	1.06	414	7	enet	0.19615	2.35e-23	-1.48392	0.138
LOC728537	2	98286205	98319529	0.0595	rs11692435	-3.98	rs11123869	0.010941	-4.16	-0.446	161	161	bslmm	0.02614	0.000328	1.48156	0.138
FAM198A	3	43020758	43101703	0.146	rs2135511	-3.4	rs1533697	0.098809	-6.88	0.932	423	423	bslmm	0.10626	7.18e-13	-1.48149	0.138
ANTXR2	4	80822770	80994477	0.0546	rs1458043	3.42	rs10008294	0.001449	-3.99	0.36	422	22	enet	0.031304	9.2e-05	1.48478	0.138
CCDC110	4	186366337	186392913	0.2754	rs3806823	-3.86	rs6846185	0.181272	9.11	-1.526	553	7	lasso	0.218506	3.91e-26	-1.48461	0.138
RANBP17	5	170288895	170727019	0.1048	rs7715167	3.7	rs3860763	0.138	-8.26	-1.507	714	3	lasso	0.13	1.35e-15	1.4817	0.138
PEX11G	19	7541755	7554286	0.0616	rs4134860	-3.04	rs2303146	0.0193	-4.31	0.259	406	2	lasso	0.0379	1.83e-05	-1.47816	0.139
ITGA6	2	173292081	173371181	0.2287	rs17726121	-4.91	rs7597542	0.06465	6.14	1.018	503	10	lasso	0.135909	3.23e-16	1.48138	0.139
VPS41	7	38763542	38948800	0.1376	rs7786896	-5.28	rs12701659	0.095117	7.25	0.358	645	645	bslmm	0.11855	3.02e-14	-1.48082	0.139
NLRX1	11	119039436	119054725	0.0419	rs7117266	-4.2	rs1893033	0.028456	4.19	1.316	381	14	enet	0.02091	0.0012	1.47652	0.14
ALG5	13	37523907	37573504	0.0495	rs9547786	3.04	rs9566172	0.035815	-4.6	1.137	534	14	enet	0.018941	0.00195	-1.47416	0.14
ARHGAP11A	15	32907344	32931868	0.2052	rs4779589	3.92	rs12101641	0.077837	-6.06	0.704	424	424	bslmm	0.13424	5.01e-16	-1.4761	0.14
MAPK12	22	50688491	50700089	0.2392	rs5770755	4.98	rs1129880	0.193933	10.36	-1.6	397	397	bslmm	0.22659	3.69e-27	-1.47	0.14
CHL1	3	238278	451097	0.0641	rs6776251	3.45	rs9830226	0.017366	4.2	-0.447	432	5	lasso	0.04112	8.29e-06	-1.47441	0.14
FAM175A	4	84382093	84406290	0.0556	rs4693555	-2.75	rs4235062	0.064507	-6.11	1.289	421	7	enet	0.059551	8.92e-08	-1.47654	0.14
PCDHGA6	5	140753650	140892548	0.1703	rs17208383	-5.32	rs4912605	0.199	-9.54	1.301	582	5	lasso	0.192	8.41e-23	-1.47762	0.14
TPMT	6	18128544	18155374	0.1685	rs9477622	-3.7	rs41534546	0.034	-5.6	-1.024	494	494	bslmm	0.080311	5.12e-10	1.4748	0.14
FAM66D	8	11973290	12008698	0.308	rs11250164	-2.68	rs12550733	0.301412	11.79	-1.494	239	4	lasso	0.29616	2e-36	-1.47487	0.14
GLI4	8	144349606	144359101	0.0963	rs7465067	4.92	rs12674761	0.006823	4.08	1.627	388	388	bslmm	0.02806	0.000204	1.47412	0.14
TOP1MT	8	144391496	144442147	0.1167	rs7465067	4.92	rs12674761	0.097209	-6.79	1.627	404	4	lasso	0.10283	1.72e-12	-1.47561	0.14
RSU1	10	16632616	16859453	0.1278	rs1411876	-3.3	rs2603795	0.0803	7.18	-0.886	740	12	enet	0.13548	3.61e-16	-1.47135	0.141
CNTN5	11	98891705	100229616	0.2131	rs7113566	-3.8	rs6590690	0.004577	4.27	0.079	1337	1337	bslmm	0.08774	7.93e-11	-1.47388	0.141
TMEM116	12	112369086	112451023	0.0683	rs7135514	-3.38	rs10850033	0.027464	4.21	0.751	205	205	blup	0.03173	8.28e-05	1.47147	0.141
KATNAL2	18	44497556	44625320	0.0701	rs9304337	-4.2	rs2635047	0.010487	4.12	2.127	589	589	bslmm	0.02094	0.00119	1.47279	0.141
ORC4	2	148687965	148779173	0.0942	rs16827560	-3.66	rs2890915	0.080694	6.96	1.574	353	30	enet	0.094946	1.28e-11	1.47361	0.141
TXK	4	48068409	48136273	0.0886	rs1565217	-4.22	rs4695372	0.043041	-5.07	-1.039	401	3	lasso	0.046823	2.04e-06	1.47253	0.141
RPA3	7	7676574	7758238	0.0931	rs6956105	2.82	rs3735460	0.058607	5.38	-1.301	785	4	lasso	0.06436	2.72e-08	-1.47336	0.141
THAP10	15	71173680	71184772	0.0609	rs4407020	3.62	rs2955035	0.037354	-5.22	-0.583	397	397	blup	0.05249	5.08e-07	1.468	0.142
NKD2	5	1009076	1038927	0.0763	rs7444093	2.75	rs10475433	0.0181	-4.63	0.583	382	382	blup	0.0474	1.79e-06	1.47002	0.142
AVPI1	10	99437180	99447015	0.1657	rs10882989	-2.99	rs4919129	0.133	8.25	-1.798	452	7	lasso	0.15985	5.36e-19	-1.46469	0.143
CD276	15	73976621	74006859	0.051	rs512943	3.76	rs7176654	0.035244	4.57	-0.404	369	369	blup	0.02648	0.000301	-1.4665	0.143
LAMA3	18	21269561	21535029	0.0556	rs1652364	2.7	rs4800526	0.03431	-4.5	2.33	484	484	bslmm	0.03341	5.48e-05	-1.46573	0.143
SLC5A4	22	32614462	32651318	0.3078	rs2267172	-2.95	rs5754009	0.222406	10.09	1.381	586	12	lasso	0.31598	3.13e-39	1.47	0.143
EFCAB6	22	43924623	44208217	0.2698	rs9614186	-3.72	rs2071886	0.213162	-10.01	1.935	869	869	bslmm	0.2611	1.19e-31	-1.46	0.143
ABCF3	3	183903862	183911795	0.0462	rs10470523	3.67	rs7371826	-0.000154	-3.8	1.226	494	494	blup	0.01062	0.016	1.46364	0.143
MAP3K9	14	71194853	71275888	0.0631	rs989501	4.89	rs4902846	0.017929	-4.62	1.601	459	15	enet	0.03951	1.23e-05	-1.4603	0.144
HPR	16	72097124	72111145	0.7177	rs8062188	3.68	rs2000999	0.604442	16.52	-1.513	362	7	lasso	0.60845	6.95e-94	-1.4595	0.144
ANKRD12	18	9136750	9285983	0.0516	rs8092765	4.13	rs8091045	0.004583	3.69	2.179	627	627	blup	0.01041	0.017	1.46202	0.144
CCDC115	2	131095815	131099922	0.0574	rs6743749	-1.67	rs11542416	0.0735	6.05	-1.459	143	2	lasso	0.064566	2.58e-08	-1.46057	0.144
ROBO1	3	78646387	79817059	0.0621	rs13095041	-3.83	rs6773975	0.020781	4.41	-1.827	653	4	lasso	0.01939	0.00175	-1.46063	0.144
IL1RAP	3	190231839	190374986	0.0701	rs1018343	-3.04	rs9825567	0.000978	-2.9	0.7857	610	610	bslmm	0.01399	0.00679	1.46014	0.144
AKR1C2	10	5029967	5060225	0.3072	rs1039197	3.39	rs11252866	0.0637	-7.02	-0.334	665	665	bslmm	0.16325	2.13e-19	1.45883	0.145
AQP5	12	50355278	50359465	0.0938	rs7136648	4.21	rs7305290	0.06082	-5.91	1.456	328	1	lasso	0.03885	1.44e-05	-1.456	0.145
ADCK1	14	78266425	78400297	0.1409	rs8016646	-4.02	rs11846215	0.02619	5.73	0.781	705	705	blup	0.07415	2.39e-09	1.4578	0.145
MTHFS	15	80135888	80189627	0.0967	rs4605119	-3.5	rs7177659	0.066007	5.6	-1.038	598	3	lasso	0.05013	9.07e-07	-1.4586	0.145
USP33	1	78161673	78225564	0.0387	rs17391694	-3.46	rs6603956	0.022	4.37	1.135	455	455	blup	0.018851	0.002	1.45918	0.145
LCLAT1	2	30670122	30867091	0.2038	rs2303324	-3.94	rs12990925	0.126814	-8.29	-0.081	621	621	bslmm	0.176932	5.02e-21	-1.45747	0.145
SLC40A1	2	190425315	190445537	0.3222	rs256545	-2.69	rs1123110	0.189168	9.57	0.503	275	25	enet	0.233698	4.56e-28	1.45612	0.145
STEAP1	7	89783688	89794141	0.1335	rs4727233	3.16	rs39283	0.117877	7.41	1.587	495	26	enet	0.12459	6.29e-15	1.45638	0.145
FLJ12825	12	54452037	54516018	0.0605	rs7976793	-3.53	rs4759336	0.017742	4.38	-1.132	455	6	enet	0.02523	0.00041	-1.4538	0.146
ATXN2	12	111890017	112037480	0.0231	rs7135514	-3.38	rs11065884	0.0297	-4.58	1.694	256	8	enet	0.02457	0.000484	-1.4536	0.146
LRCH1	13	47127295	47327175	0.0696	rs8001925	3.8	rs10507550	-0.002197	-3.82	-1.359	661	661	blup	0.014715	0.00564	1.45387	0.146
FAH	15	80445232	80478924	0.1631	rs4605119	-3.5	rs12593336	0.063812	-6.68	-1.385	527	27	enet	0.10456	1.11e-12	1.4539	0.146
TRAPPC8	18	29409135	29523099	0.0614	rs12457952	-3.84	rs17663621	0.03315	4.07	-1.896	523	4	lasso	0.03336	5.55e-05	-1.45399	0.146
SEMA4F	2	74881354	74910981	0.0575	rs1667627	-2.74	rs11887405	-0.000568	4.06	1.821	400	400	blup	0.010941	0.0148	1.45474	0.146
BBS5	2	170336005	170363165	0.0699	rs16856840	-3.09	rs12692903	0.01189	-4.28	-1.566	464	464	bslmm	0.014712	0.00565	1.45453	0.146
POLD2	7	44154278	44163169	0.043	rs6656	-4.96	rs17136076	0.034922	-4.2	1.453	356	1	lasso	0.02102	0.00116	-1.453	0.146
GDF10	10	48425787	48439138	0.0967	rs17173563	-2.58	rs2790937	0.0342	-4.58	-1.251	186	7	lasso	0.02724	0.00025	1.45041	0.147
SSTR1	14	38677203	38682268	0.0628	rs17107141	2.28	rs1168515	0.009026	4.01	-1.146	385	22	enet	0.02745	0.000237	-1.4515	0.147
DMXL2	15	51739920	51914967	0.0529	rs12148492	4.06	rs11855041	0.041297	4.88	-2.259	514	14	enet	0.01735	0.00291	-1.45	0.147
ZNF254	19	24216246	24312654	0.0491	rs1609034	-3.4	rs11085661	0.00852	3.54	1.066	165	165	bslmm	0.03484	3.86e-05	-1.4499	0.147
FHAD1	1	15573767	15724622	0.1268	rs4661540	3.33	rs12033237	0.041	-5.61	-1.92	606	22	enet	0.11027	2.56e-13	1.4485	0.147
KCNAB1	3	155838336	156256927	0.062	rs16825341	3.56	rs1027915	0.037232	-4.71	-1.051	553	3	lasso	0.02701	0.000265	1.44864	0.147
LIAS	4	39460664	39479271	0.1485	rs4975019	2.42	rs17431867	0.040239	-4.82	-2.368	387	387	bslmm	0.102312	1.97e-12	1.45181	0.147
BBS12	4	123653856	123666098	0.0603	rs4295278	3.63	rs416556	0.055863	6	1.429	296	9	enet	0.05966	8.68e-08	1.4491	0.147
THG1L	5	157158322	157166772	0.1215	rs4512122	3.75	rs2270818	0.12	7.44	-1.449	555	1	lasso	0.118	3.34e-14	-1.449	0.147
LCMT2	15	43619973	43622820	0.0276	rs1079309	-5.03	rs570272	0.022419	-4.47	-1.418	266	2	lasso	0.0108	0.0153	1.4479	0.148
ZKSCAN2	16	25247321	25268855	0.0562	rs7193807	4.18	rs2112814	0.037739	4.7	-2.033	434	6	lasso	0.03724	2.14e-05	-1.4466	0.148
MIS12	17	5389693	5394130	0.1452	rs8072032	-4.21	rs3865351	0.0756	6.95	-2.608	529	3	lasso	0.1021	2.08e-12	-1.44787	0.148
C18orf54	18	51884287	51908404	0.1341	rs1391447	-3.6	rs1370364	0.092062	-6.8	-1.249	345	345	bslmm	0.09004	4.44e-11	1.44559	0.148
KHDRBS2	6	62389864	62996100	0.0762	rs9293856	3.87	rs1204111	0.0379	-5.68	0.784	433	433	bslmm	0.047279	1.83e-06	-1.4478	0.148
NUDT18	8	21964382	21967456	0.0513	rs4872471	4.71	rs9644091	0.043256	4.83	-0.229	434	6	enet	0.04737	1.79e-06	-1.4479	0.148
SLC2A8	9	130159416	130170170	0.1232	rs11790388	4.65	rs1138740	0.079949	-6.54	1.344	367	4	lasso	0.09118	3.33e-11	-1.4471	0.148
SLC4A8	12	51785100	51909547	0.2139	rs2359006	3.62	rs10876193	0.286517	11.58	-1.472	462	23	enet	0.29385	4.19e-36	-1.44415	0.149
PSMB5	14	23495059	23504429	0.1294	rs8021159	-3.56	rs11543947	0.144461	-8.23	1.653	537	537	bslmm	0.22825	2.27e-27	-1.4442	0.149
RAB3GAP2	1	220321609	220445843	0.0398	rs4262550	-3.39	rs2577152	-0.00043	-3.48	2.207	450	450	blup	0.018595	0.00213	1.44191	0.149
GAP43	3	115342150	115440334	0.0589	rs6438256	3.75	rs1463869	0.00241	-3.64	3.436	435	435	blup	0.00461	0.0794	-1.44417	0.149
C4orf33	4	130014828	130033843	0.3115	rs1865178	-3.6	rs1757925	0.340658	12.57	-2.125	378	25	enet	0.442979	2.26e-59	-1.44248	0.149
UNC5D	8	35092974	35652181	0.0785	rs2843925	2.39	rs11984839	0.072662	6.2	1.145	372	20	enet	0.06565	1.98e-08	1.44249	0.149
RPL8	8	146015153	146017805	0.0524	rs4925813	2.58	rs11784860	0.048329	4.94	1.442	207	1	lasso	0.04017	1.05e-05	1.442	0.149
RORB	9	77112251	77302117	0.055	rs2769195	4.94	rs7037043	-0.001991	3.15	-1.87	465	465	blup	0.0187	0.00207	-1.4419	0.149
BACE1	11	117156401	117186972	0.0814	rs657137	-4.14	rs523366	-0.002061	-3.75	0.802	554	554	bslmm	0.01127	0.0136	1.43853	0.15
DSEL	18	65173818	65183967	0.1024	rs11665399	-3.12	rs1373363	0.011042	4.57	1.069	573	573	bslmm	0.03994	1.11e-05	1.43861	0.15
DHFR	5	79922044	79950800	0.5452	rs10474608	-3.16	rs2560424	0.404	-13.86	-1.019	503	503	bslmm	0.654	4.89e-106	1.43976	0.15
TEX10	9	103064356	103115259	0.1837	rs3901498	3.34	rs6479013	0.099532	-6.78	-2.098	381	7	lasso	0.11974	2.22e-14	1.4388	0.15
MRP63	13	21750371	21753220	0.0508	rs9316337	4.93	rs1058533	-0.001148	4.09	-1.24	416	19	enet	0.021312	0.00108	-1.43541	0.151
CCDC94	19	4247110	4269085	0.1502	rs350871	2.69	rs11671900	0.158	8.51	1.369	383	6	lasso	0.15503	1.97e-18	1.43617	0.151
ZNF460	19	57791418	57805436	0.0661	rs7247503	-3.24	rs12610728	0.0175	4.09	0.799	506	506	bslmm	0.01785	0.00257	1.43673	0.151
POMC	2	25383721	25391559	0.3824	rs10202934	4.56	rs17046887	0.215684	9.97	2.079	342	11	lasso	0.262902	6.88e-32	1.43678	0.151
TREX1	3	48501185	48509044	0.162	rs4558783	-3.45	rs6794875	0.223741	-10.42	-1.81	257	257	bslmm	0.22812	2.36e-27	1.43604	0.151
PTPRCAP	11	67202980	67205153	0.0494	rs11601870	3.68	rs1638588	0.069913	-6.2	1.558	206	12	enet	0.07044	6e-09	-1.43213	0.152
GCLM	1	94352589	94375012	0.1177	rs236316	-2.75	rs6687387	0.0977	-7.46	-1.64	439	14	enet	0.126096	4.24e-15	1.43174	0.152
LRRN2	1	204586302	204654597	0.0658	rs2242000	4.68	rs11240340	-0.0019	3.22	0.301	665	665	bslmm	0.013264	0.00815	-1.43198	0.152
STMN3	20	62271057	62284963	0.0731	rs427230	4.43	rs2297441	0.018958	4.92	2.16	433	4	lasso	0.045518	2.82e-06	1.43214	0.152
USP6NL	10	11502508	11653679	0.1468	rs619030	3.79	rs11257156	0.0647	5.9	-1.271	603	603	bslmm	0.06293	3.87e-08	-1.42774	0.153
CCDC7	10	32735040	32863492	0.2081	rs1639134	4.32	rs2488314	0.194	-9.83	0.764	376	7	lasso	0.25311	1.37e-30	-1.42974	0.153
FANCF	11	22644078	22647387	0.116	rs4244488	-3.99	rs3740615	0.119722	7.61	-1.591	377	3	lasso	0.11988	2.14e-14	-1.43042	0.153
TXNL4B	16	72072000	72127539	0.0543	rs7194638	-3.83	rs2000999	0.06539	5.55	-1.513	371	3	lasso	0.0596	8.81e-08	-1.4275	0.153
SPATA22	17	3343305	3417146	0.2821	rs17763551	3.5	rs10852860	0.148	8.63	-0.668	565	5	lasso	0.19252	6.53e-23	-1.43041	0.153
PHC2	1	33789223	33896216	0.1185	rs12751707	-3.14	rs7512470	0.0875	7.42	-1.967	500	500	bslmm	0.116803	4.75e-14	-1.42788	0.153
MYSM1	1	59120410	59165747	0.338	rs3015323	3.22	rs232851	0.508	15.19	-1.468	574	9	lasso	0.515612	4.67e-73	-1.42743	0.153
SELL	1	169659805	169680843	0.1644	rs3917423	2.78	rs7525461	0.122	-7.56	0.839	538	4	lasso	0.102067	2.1e-12	-1.42871	0.153
TMCC2	1	205197037	205242471	0.17	rs2242000	4.68	rs1668871	0.183	-9.4	-1.472	590	5	lasso	0.187118	2.97e-22	1.42929	0.153
RPS6KC1	1	213224587	213446808	0.1433	rs4655282	-2.69	rs3924768	0.161	-8.68	-1.103	551	551	bslmm	0.154385	2.34e-18	1.42888	0.153
MTR	1	236958580	237067281	0.1522	rs6684983	-2.96	rs3890786	0.12	-7.74	-1.351	705	5	lasso	0.11288	1.31e-13	1.42906	0.153
PYGB	20	25228705	25278648	0.0992	rs17857107	2.75	rs6050690	0.047745	-5.19	1.426	427	3	lasso	0.051223	6.93e-07	-1.42769	0.153
TUBGCP6	22	50656117	50683400	0.1429	rs5770755	4.98	rs5771109	0.103094	6.94	1.595	409	5	lasso	0.09776	6.27e-12	1.43	0.153
SLC25A26	3	66119284	66429351	0.4056	rs2120503	3.1	rs1680402	0.344535	-12.65	1.473	571	38	enet	0.37833	1.31e-48	-1.42749	0.153
C7orf50	7	1036622	1177893	0.2391	rs4720882	-3.33	rs6462277	0.117313	7.85	-0.31	413	413	bslmm	0.16221	2.83e-19	-1.42732	0.153
CCT6P1	7	65216091	65228662	0.0333	rs17710392	-2.51	rs7796045	0.006299	-3.78	-1.276	208	208	bslmm	0.0243	0.000516	1.42747	0.153
CKS2	9	91926112	91931618	0.2512	rs4075163	2.74	rs3211663	0.233146	-10.49	1.352	437	437	bslmm	0.23044	1.19e-27	-1.4307	0.153
TRPT1	11	63991270	63993726	0.2125	rs4963432	4.44	rs1544538	0.037655	-5.87	0.052	345	345	blup	0.13001	1.52e-15	1.42542	0.154
B3GALTL	13	31774111	31906411	0.2027	rs1331847	3.19	rs4065552	0.072343	6.87	1.969	654	39	enet	0.116507	5.13e-14	1.42698	0.154
CARS2	13	111296302	111365950	0.1321	rs885339	-4.29	rs450565	0.023863	-4.96	1.479	765	765	bslmm	0.058648	1.11e-07	-1.42417	0.154
DEPDC5	22	32149936	32303020	0.0397	rs2413045	3.52	rs7293134	0.051212	-5.18	-1.427	487	1	lasso	0.03636	2.66e-05	1.43	0.154
ORC5	7	103766787	103848495	0.1551	rs1858780	5.08	rs17326187	0.064579	-6.08	-1.412	648	648	bslmm	0.07356	2.76e-09	1.42496	0.154
DLD	7	107531585	107561643	0.1652	rs16872525	3.35	rs7811034	0.138246	8.31	-0.876	510	510	bslmm	0.15613	1.46e-18	-1.42455	0.154
CFTR	7	117120016	117308718	0.1096	rs11974874	3.52	rs6963669	0.12503	-7.66	1.141	411	28	enet	0.13961	1.21e-16	-1.42483	0.154
LOC392232	8	73117533	73163869	0.0646	rs9298180	3.26	rs7010938	0.014721	4.42	-1.818	560	560	bslmm	0.02149	0.00103	-1.4255	0.154
PAMR1	11	35453375	35551848	0.2256	rs10836406	3.22	rs10501140	0.072153	-5.89	-0.167	626	8	lasso	0.13993	1.11e-16	1.42297	0.155
TAPBPL	12	6561396	6575601	0.2849	rs4149570	-3.09	rs2041387	0.390399	13.39	1.431	414	10	enet	0.42712	1.28e-56	1.42115	0.155
BAIAP3	16	1383605	1399442	0.3333	rs2887538	3.42	rs11248873	0.210455	9.8	-0.537	465	15	enet	0.27708	8.47e-34	-1.4233	0.155
MGC2752	19	59086765	59110852	0.0927	rs3794964	-3.06	rs11666790	0.0372	-5.07	2.324	233	233	bslmm	0.06083	6.51e-08	-1.42292	0.155
POGK	1	166808723	166823709	0.0506	rs1543314	-4.72	rs7548191	0.00259	-4.88	2.324	606	606	blup	0.027273	0.000248	-1.42209	0.155
P2RX6	22	21369441	21382302	0.1919	rs595272	3.89	rs9625334	0.079991	-6.63	-0.092	362	362	bslmm	0.1406	9.33e-17	-1.42	0.155
RPS14	5	149823791	149829319	0.0935	rs2282812	2.83	rs7709772	0.0119	-4.78	1.248	478	478	bslmm	0.0164	0.00367	-1.42054	0.155
HEY1	8	80676244	80680098	0.1016	rs12547549	-3.52	rs1046472	0.057973	-5.42	1.77	387	3	lasso	0.04827	1.43e-06	-1.42085	0.155
KIF12	9	116853917	116861507	0.1197	rs10982107	3.5	rs7856692	0.119425	-7.44	1.333	671	2	lasso	0.12312	9.23e-15	-1.4208	0.155
ADPGK	15	73043707	73076126	0.039	rs4625692	3.44	rs4777534	0.021511	4.38	0.62	277	30	enet	0.01972	0.00161	1.4193	0.156
MRI1	19	13875336	13885096	0.5654	rs7256180	3.85	rs371671	0.388	-13.35	-1.416	332	332	bslmm	0.40241	1.76e-52	1.41989	0.156
PTPN14	1	214522038	214725024	0.2477	rs7529073	4.83	rs4465172	0.116	7.38	-0.582	659	659	bslmm	0.187069	3.01e-22	-1.41923	0.156
OTUD4	4	146054801	146100832	0.0603	rs11733300	-2.9	rs11731583	0.038339	4.78	-1.006	272	272	bslmm	0.036387	2.64e-05	-1.41895	0.156
RSF1	11	77377273	77531880	0.0415	rs579711	-3.17	rs627297	0.006434	-3.58	0.474	427	427	bslmm	0.02702	0.000264	-1.4151	0.157
SMEK1	14	91923955	91976813	0.0742	rs1286092	3.44	rs2295529	0.008023	3.9	0.627	424	424	bslmm	0.01479	0.00554	1.4167	0.157
RABGAP1L	1	174128551	174927327	0.102	rs10798302	-4.91	rs7538588	0.0896	7.26	-0.397	647	647	blup	0.108486	4.05e-13	-1.41353	0.157
ZNF334	20	45128268	45142198	0.2168	rs4239702	4	rs847104	0.222378	10.16	-1.415	566	1	lasso	0.21062	3.81e-25	-1.415	0.157
DAP	5	10679341	10761387	0.0662	rs2062201	3.1	rs1010574	0.0169	4.19	0.93	680	680	bslmm	0.0217	0.000977	1.41358	0.157
STEAP2	7	89796903	89856812	0.1762	rs4727233	3.16	rs10226014	0.164608	-8.74	1.62	519	20	enet	0.18332	8.55e-22	-1.41386	0.157
CSRP2	12	77252495	77272799	0.2704	rs10862476	-5.12	rs12812426	0.069209	6.95	2.238	477	9	lasso	0.1845	6.16e-22	1.41095	0.158
MCOLN3	1	85483764	85514223	0.2846	rs648310	-3.79	rs17371526	0.124	-9.92	1.064	580	39	enet	0.251004	2.58e-30	-1.41278	0.158
LEKR1	3	156544095	156763918	0.2155	rs13080377	-2.97	rs491423	0.078284	-7.2	-1.049	556	17	lasso	0.15468	2.17e-18	1.41228	0.158
USP53	4	120133781	120216673	0.1575	rs10034453	3.09	rs11722431	0.130484	8.42	0.603	481	11	lasso	0.194704	3.53e-23	1.41048	0.158
CDH12	5	21750972	22853731	0.081	rs10075695	4.47	rs7708701	-0.00081	-3.73	0.751	756	756	bslmm	0.0156	0.00447	-1.41035	0.158
METTL2B	7	128116782	128142978	0.4251	rs6954161	-5.09	rs4566975	0.222406	10.94	-1.514	376	376	bslmm	0.45521	1.51e-61	-1.4111	0.158
RALGPS1	9	129677052	129985445	0.0755	rs11790388	4.65	rs11795097	0.067774	6.96	-0.947	492	27	enet	0.09063	3.82e-11	-1.4127	0.158
CALHM1	10	105213143	105218648	0.0334	rs12413046	-8.51	rs11191692	0.0541	5.38	-1.408	362	1	lasso	0.03949	1.23e-05	-1.408	0.159
NME2	17	49242795	49249105	0.1673	rs11652050	-3.41	rs2318782	0.0608	-5.79	-3.121	436	436	bslmm	0.1147	8.18e-14	1.40788	0.159
THBS3	1	155165378	155177772	0.1172	rs10796933	-4.92	rs4072037	0.013	-4.37	-2.214	342	23	enet	0.070696	5.64e-09	1.40946	0.159
NOSTRIN	2	169643048	169721849	0.1363	rs13006127	-4.09	rs3931	0.131513	-7.78	1.003	615	4	lasso	0.1204	1.87e-14	-1.41012	0.159
UGCG	9	114659205	114695433	0.0663	rs3843823	3.62	rs667463	0.000857	-3.8	0.813	507	3	lasso	0.00798	0.032	-1.4077	0.159
SLC22A18	11	2920950	2946476	0.0894	rs7108037	-4.42	rs450208	0.047844	5.81	-0.981	487	5	lasso	0.08732	8.81e-11	-1.40415	0.16
DDX11	12	31226778	31257725	0.7127	rs11051046	3.16	rs10843881	0.789746	-18.88	-1.492	460	6	lasso	0.79192	1.03e-155	1.4045	0.16
FCGBP	19	40353962	40440533	0.0835	rs8112528	3.71	rs3760920	0.0483	6.02	-1.499	433	12	enet	0.06993	6.82e-09	-1.40406	0.16
LSM10	1	36859030	36863493	0.0805	rs274732	-4.36	rs683622	-0.0021	3.68	-4.037	366	366	blup	0.021103	0.00114	-1.40362	0.16
ABL2	1	179068461	179198819	0.113	rs2031470	-3.64	rs409386	0.0303	5.14	-1.797	523	31	enet	0.057564	1.46e-07	-1.40395	0.16
DNTTIP1	20	44420575	44440066	0.141	rs4239702	4	rs399672	0.225168	-10.19	1.436	542	7	lasso	0.217281	5.57e-26	-1.40407	0.16
LOC100506054	2	3605975	3609340	0.7003	rs13004318	4.16	rs4583476	0.665546	-17.35	1.413	559	7	lasso	0.672813	1.87e-111	-1.40548	0.16
PCDHB19P	5	140619688	140624312	0.1304	rs991918	4.89	rs2740584	0.0619	-5.79	-1.504	468	468	bslmm	0.0652	2.21e-08	1.40451	0.16
AEBP1	7	44143959	44154164	0.3753	rs6656	-4.96	rs3087370	0.097175	-8.32	1.187	353	9	lasso	0.15896	6.82e-19	-1.40573	0.16
NAPRT1	8	144656954	144660513	0.6445	rs7465067	4.92	rs10282929	0.68315	-17.56	1.598	361	24	enet	0.70332	5e-121	-1.40361	0.16
HORMAD1	1	150670534	150693364	0.2077	rs11588837	-5.33	rs2275235	0.264	11.73	1.775	308	15	lasso	0.316169	2.94e-39	1.40039	0.161
PAQR3	4	79808283	79860582	0.0576	rs13143951	-4.2	rs4306981	-0.001727	3.61	2.11	367	367	blup	0.019257	0.0018	1.40188	0.161
MRPL22	5	154320632	154348971	0.0725	rs31708	3.58	rs7328	0.0352	4.37	0.946	438	8	lasso	0.016	0.00407	1.40091	0.161
CNOT7	8	17086739	17104387	0.1463	rs7845103	4.83	rs7460815	0.089039	6.83	0.911	742	34	enet	0.08443	1.82e-10	1.40131	0.161
S100PBP	1	33283042	33324480	0.0496	rs12751707	-3.14	rs6694085	0.0385	-5.15	-1.06	272	10	enet	0.021024	0.00116	1.39449	0.163
ADAMTS9-AS2	3	64670545	64997143	0.0859	rs704404	-4.57	rs9841977	0.031989	4.49	-1.438	868	868	bslmm	0.03753	2e-05	-1.39398	0.163
PEX5L	3	179512746	179754841	0.0515	rs4490359	-4.49	rs13064352	-0.000365	3.92	1.838	391	391	blup	0.00683	0.0434	1.39671	0.163
CLGN	4	141309606	141348815	0.1739	rs7670848	-3.02	rs3805317	0.140978	-8.16	-1.272	441	3	lasso	0.125201	5.36e-15	1.39632	0.163
PRR16	5	119800018	120022964	0.0642	rs1469049	4.14	rs10519647	0.0569	5.53	1.724	479	4	lasso	0.0474	1.77e-06	1.39507	0.163
GABRA1	5	161274196	161326965	0.04	rs3797863	3.96	rs7734447	0.0304	4.88	1.419	318	4	lasso	0.0401	1.05e-05	1.39371	0.163
DCDC1	11	30964748	31391357	0.0491	rs1336516	3.73	rs12277314	0.026968	4.12	-2.4	453	453	blup	0.01916	0.00185	-1.39298	0.164
INSM2	14	36003247	36006260	0.0669	rs8014377	-4.94	rs12895374	0.042785	5.35	-0.858	364	364	blup	0.04227	6.24e-06	-1.3927	0.164
FANCM	14	45605135	45670093	0.0491	rs1424889	4.22	rs11847336	0.068647	6.64	0.96	249	17	enet	0.09415	1.57e-11	1.3903	0.164
PCSK6	15	101844132	102030187	0.0707	rs516667	-3.53	rs7165891	0.009115	-4.54	0.212	628	5	lasso	0.01868	0.00208	-1.392	0.164
ZNF283	19	44331472	44353050	0.0968	rs2571101	-3.57	rs349030	0.125	7.64	-1.391	448	1	lasso	0.12183	1.29e-14	-1.391	0.164
ARHGEF11	1	156904631	157015162	0.074	rs7534075	-2.65	rs2275200	0.0484	5.26	1.409	537	7	lasso	0.046141	2.42e-06	1.39155	0.164
LOC440434	17	36364602	36421858	0.0919	rs764190	3.64	rs4368202	0.0904	6.7	1.671	298	298	bslmm	0.09366	1.77e-11	1.38815	0.165
ZNF790	19	37309223	37341689	0.0352	rs3108181	2.75	rs12982205	0.00296	4.16	0.796	283	283	blup	0.0131	0.00849	1.3889	0.165
ZNF83	19	53115617	53193886	0.1487	rs2290747	3.36	rs3745104	0.045	5.45	1.211	499	5	lasso	0.10744	5.31e-13	1.38767	0.165
CCBL2	1	89401455	89458643	0.5841	rs972314	-2.89	rs3738055	0.685	-17.6	1.266	369	7	lasso	0.692675	1.4e-117	-1.38834	0.165
FGFRL1	4	1004939	1020686	0.0346	rs9332466	-4.46	rs11726508	0.001241	-3.86	1.055	395	7	enet	0.010449	0.0168	-1.38843	0.165
ATP10D	4	47487409	47595503	0.2313	rs4426746	4.63	rs11729411	0.169118	8.87	-1.648	435	5	lasso	0.173005	1.48e-20	-1.38861	0.165
STAG3L1	7	74988428	75026252	0.2311	rs10277880	-2.8	rs17207196	0.136628	7.95	-1.343	169	13	enet	0.16593	1.03e-19	-1.38802	0.165
ALPK3	15	85359910	85416713	0.1429	rs1051168	-5.98	rs8027776	0.127964	-8.2	1.829	396	7	lasso	0.15105	5.75e-18	-1.3857	0.166
VPS16	20	2821372	2847378	0.0923	rs6515654	3.58	rs615568	0.027652	5.72	-1.035	537	537	blup	0.055045	2.71e-07	1.38378	0.166
ZDHHC8P1	22	23732791	23744799	0.4726	rs17545261	-3.05	rs743356	0.182637	9.14	-0.428	510	7	lasso	0.31952	9.69e-40	-1.39	0.166
CCDC85A	2	56179253	56613309	0.0654	rs2868985	-5.15	rs11695736	0.040939	4.57	1.021	616	3	lasso	0.026272	0.000317	1.38509	0.166
RBM26-AS1	13	79980443	79998468	0.5546	rs3742119	-5.6	rs9574424	0.235425	11.2	1.217	401	25	enet	0.463328	5.11e-63	-1.38098	0.167
PRMT5	14	23389732	23398661	0.0642	rs8021159	-3.56	rs226999	0.014334	4.12	-0.45	578	32	enet	0.02349	0.00063	-1.3816	0.167
FTO	16	53737874	54148379	0.1095	rs7193898	3.74	rs10521306	0.004617	3.88	-1.9	739	739	bslmm	0.01973	0.0016	-1.3807	0.167
CCT7	2	73461363	73480150	0.0659	rs11899902	5.92	rs6711278	0.046425	4.86	-1.74	281	4	lasso	0.026132	0.000328	-1.38141	0.167
PRKG2	4	82009836	82136218	0.1376	rs2868134	-3.36	rs2044211	0.025572	-4.66	0.392	398	398	bslmm	0.049556	1.04e-06	-1.38275	0.167
LOC493754	7	65993454	66057371	0.1618	rs4718385	-2.15	rs9986881	0.110902	-7.69	-2.037	260	5	lasso	0.14123	7.9e-17	1.38324	0.167
ACADS	12	121163570	121177811	0.0511	rs2686386	4.64	rs2239760	0.057315	5.28	1.466	466	2	lasso	0.05459	3.03e-07	1.37736	0.168
SMG6	17	1963132	2207069	0.04	rs4523957	-6.19	rs903158	0.0484	-4.91	1.741	542	2	lasso	0.04085	8.85e-06	-1.37982	0.168
SOCS6	18	67956136	67997434	0.0697	rs17203725	-2.64	rs17236768	0.01202	-4.57	-1.493	426	2	lasso	0.00897	0.0246	1.37933	0.168
LOC339788	2	8062555	8116977	0.0971	rs6727796	-3.2	rs2287135	0.060053	5.63	1.39	513	2	lasso	0.048536	1.34e-06	1.37887	0.168
GPR35	2	241544824	241570676	0.0628	rs12620119	3.41	rs4676411	0.055044	-5.27	-0.604	516	3	lasso	0.046767	2.07e-06	1.37914	0.168
FAM135B	8	139142265	139509065	0.0899	rs7014706	-4.1	rs16908348	0.027725	-5.53	1.365	867	6	lasso	0.05181	6e-07	-1.37867	0.168
IFIT5	10	91174324	91180759	0.2679	rs11185883	-4.74	rs303208	0.246	-10.87	1.245	549	5	lasso	0.23846	1.11e-28	-1.37641	0.169
ADSSL1	14	105190533	105213647	0.0537	rs2819467	2.69	rs2498804	0.009577	-3.97	0.121	367	367	bslmm	0.01481	0.00551	-1.3765	0.169
EME2	16	1823228	1826340	0.0662	rs1626051	-3.53	rs104843	0.017303	4.85	-2.748	472	36	enet	0.04331	4.84e-06	-1.3761	0.169
TEKT3	17	15207128	15244958	0.1787	rs9903030	3	rs2938158	0.21	-9.81	-1.375	503	1	lasso	0.20474	2.05e-24	1.375	0.169
CREG2	2	101964815	102003965	0.1227	rs11674199	3.12	rs9308846	0.111131	-7.26	1.863	392	392	bslmm	0.118291	3.23e-14	-1.37641	0.169
PIP5KL1	9	130683807	130693076	0.0732	rs3003599	3.52	rs7865476	0.068561	-5.72	-1.375	347	1	lasso	0.06589	1.86e-08	1.375	0.169
GTF2H3	12	124118285	124147151	0.0817	rs4460848	8.04	rs6488888	0.015229	-4.07	-1.464	399	399	bslmm	0.03375	5.05e-05	-1.37351	0.17
HMG20A	15	77713242	77777945	0.0586	rs12905542	-4.13	rs11632999	0.030538	5.28	-1.708	335	10	enet	0.05915	9.84e-08	-1.3713	0.17
LRRC8B	1	89990396	90063420	0.1529	rs10801784	-3.09	rs12409358	0.143	8.18	1.364	383	383	bslmm	0.143146	4.74e-17	1.37131	0.17
PTPN22	1	114356432	114414375	0.0882	rs662353	3.93	rs6665194	0.108	7.13	1.371	503	2	lasso	0.118996	2.69e-14	1.37118	0.17
CENPO	2	25016174	25045245	0.0736	rs10202934	4.56	rs17799872	0.034821	-4.77	-0.721	322	322	bslmm	0.032403	7.02e-05	1.37154	0.17
QTRTD1	3	113775581	113807268	0.0493	rs4300983	-4.11	rs3796249	0.043577	4.83	1.372	388	1	lasso	0.03153	8.71e-05	1.372	0.17
TBC1D9B	5	179289070	179334856	0.0906	rs368080	3.5	rs166624	0.0104	-4.9	-0.267	454	21	enet	0.0444	3.69e-06	1.37069	0.17
XKR4	8	56015016	56438710	0.1152	rs409429	-3.37	rs2622565	0.045104	5.14	-0.947	601	601	blup	0.04529	2.98e-06	-1.37372	0.17
PNPLA7	9	140354404	140444986	0.2716	rs1142749	-3.11	rs928046	0.196957	-9.51	-1.262	371	21	enet	0.21744	5.32e-26	1.3732	0.17
TRPV3	17	3413795	3461289	0.087	rs12938597	3.98	rs4790145	0.0153	4.76	1.052	552	3	lasso	0.0168	0.00334	1.36941	0.171
TSPAN2	1	115590632	115632121	0.1158	rs12134493	4.98	rs2798659	0.0602	-5.39	-2.147	495	495	blup	0.054917	2.79e-07	1.36839	0.171
DDX17	22	38879442	38902345	0.0401	rs12628179	4.17	rs12172202	0.024419	4.41	-2.027	375	6	lasso	0.03039	0.000115	-1.37	0.171
SCN11A	3	38887259	38992052	0.1382	rs6771881	-4.22	rs28362641	0.16775	8.94	2.059	519	9	lasso	0.19322	5.35e-23	1.3696	0.171
KLHL5	4	39046450	39127853	0.1265	rs931023	3.48	rs1046655	0.109807	7.26	-1.332	503	12	lasso	0.101404	2.48e-12	-1.36942	0.171
MRPS18C	4	84377117	84382929	0.1478	rs4693555	-2.75	rs4235062	0.115826	7.7	1.289	399	11	enet	0.125662	4.75e-15	1.36831	0.171
[truncated: 3,383 more rows]

## Sheet: ST2
Locus	Gene(s)	Chr	Locus.start	Locus.end	Locus.size
1	DNAJC11	1	6194227	7261966	1067739
2	SLC45A1	1	7884389	8904227	1019838
3	MED8	1	43349578	44355483	1005905
4	LRP8	1	53208040	54293821	1085781
5	PTBP2	1	96687174	97780605	1093431
6	KCNN3	1	154169941	155342754	1172813
7	TMEM81	1	204552256	205553588	1001332
8	CEP170,SDCCAG8	1	242787729	244163393	1375664
9	CGREF1	2	26822220	27841995	1019775
10	LOC100505876	2	36923634	37931886	1008252
11	FANCL	2	57886377	58968515	1082138
12	ALMS1,ALMS1P,NAT8	2	73112885	74412694	1299809
13	SF3B1	2	197756697	198799771	1043074
14	SATB2,TYW5,C2orf47	2	199634222	201328847	1694625
15	CNTN4	3	1640549	3599645	1959096
16	GLT8D1,NEK4,ITIH4,TMEM110	3	52228503	53431597	1203094
17	THOC7	3	63319545	64349597	1030052
18	PCCB	3	135469166	136556737	1087571
19	GABRA2	4	45751580	46892056	1140476
20	CLCN3	4	170041671	171144338	1102667
21	EMB	5	49192030	50237234	1045204
22	ELOVL7,NDUFAF2	5	59547615	60948864	1401249
23	SLCO4C1	5	101069691	102132253	1062562
24	FAM53C	5	137173223	138185418	1012195
25	NDUFA2,PCDHA2,PCDHA7,PCDHAC1	5	139524947	140891929	1366982
26	FAM114A2	5	152871268	153918497	1047229
27	CMAHP	6	24593741	25666793	1073052
28	CUL9	6	42649921	43692325	1042404
29	SNAP91	6	83762604	84919127	1156523
30	CALN1	7	70744475	72412136	1667661
31	STAR,DDHD2	8	37500217	38620287	1120070
32	PXDNL	8	51732136	53222005	1489869
33	MED30	8	118032964	119052501	1019537
34	JRK	8	143238873	144251401	1012528
35	FAM83H	8	144306102	145315914	1009812
36	TEK	9	26609146	27730172	1121026
37	AS3MT,NT5C2,NEURL	10	104129209	105852309	1723100
38	STAT6	12	56989186	58022883	1033697
39	ATP2A2,VPS29	12	110219031	111439916	1220885
40	MPHOSPH9,SETD8	12	123140945	124393900	1252955
41	NDFIP2	13	79555258	80630212	1074954
42	RASA3	13	114247193	115398095	1150902
43	JKAMP	14	59451160	60472081	1020921
44	PPP1R13B	14	103700087	104813927	1113840
45	ZSCAN29	15	43150369	44162258	1011889
46	CPEB1	15	82711950	83816728	1104778
47	FURIN	15	90911884	91926687	1014803
48	CORO7,DNAJA3	16	3904542	5006775	1102233
49	DOC2A,MAPK3	16	29516834	30634630	1117796
50	TSNAXIP1	16	67340976	68361971	1020995
51	COG8,PDF	16	68862523	69873526	1011003
52	CYB5D2	17	3546461	4560995	1014534
53	ELAC2	17	12394928	13421381	1026453
54	TOM1L2	17	17246821	18375784	1128963
55	TRIM37	17	56559999	57684266	1124267
56	DCC	18	49366541	51562273	2195732
57	REXO1	19	1315244	2348452	1033208
58	HAPLN4,MAU2,GATAD2A	19	18866451	20119741	1253290
59	DHX35	20	37090980	38168366	1077386
60	MCHR1,SLC25A17,XPNPEP3	22	40575181	41863888	1288707
61	WBP2NL,NAGA,FAM109B	22	41894728	42975442	1080714
62	CRELD2,MAPK11	22	49812282	51208779	1396497

## Sheet: ST3
Locus	Genes in locus	Gene	TWAS.Z	TWAS.P	Cond.B	Cond.SE	Cond.Z	Cond.P
8	CEP170,SDCCAG8	CEP170	6.6	4.5e-11	6.6	1	6.6	4.5e-11
8	CEP170,SDCCAG8	SDCCAG8	5.7	1.3e-08	1.5	0.78	2	0.05
12	ALMS1, ALMS1P,NAT8	ALMS1P	5.3	9e-08	5.3	1	5.3	9e-08
12	ALMS1, ALMS1P,NAT8	ALMS1	5.1	3.4e-07	0.76	0.58	1.31	0.19
12	ALMS1,ALMS1P,NAT8	NAT8	4.8	1.7e-06	-0.07	0.42	-0.16	0.88
14	SATB2,TYW5,C2orf47	C2orf47	-9.1	4e-20	-9.1	1	-9.1	4e-20
14	SATB2,TYW5,C2orf47	TYW5	-5.7	1e-08	-0.15	0.79	-0.19	0.85
14	SATB2,TYW5,C2orf47	SATB2	-4.5	6.5e-06	0.13	0.86	0.15	0.88
16	GLT8D1,NEK4,ITIH4,TMEM110	NEK4	5.3	9.3e-08	5.3	1	5.3	9.3e-08
16	GLT8D1,NEK4,ITIH4,TMEM110	GLT8D1	-4.7	2.6e-06	0.49	0.23	2.1	0.03
16	GLT8D1,NEK4,ITIH4,TMEM110	TMEM110	-4.7	2.1e-06	-1.21	0.75	-1.6	0.11
16	GLT8D1,NEK4,ITIH4,TMEM110	ITIH4	-4.6	3.8e-06	-1.14	0.76	-1.5	0.13
22	ELOVL7,NDUFAF2	ELOVL7	4.9	1.1e-06	3.5	1.1	3.1	0.002
22	ELOVL7,NDUFAF2	NDUFAF2	4.7	2.3e-06	3.2	1.1	2.9	0.004
25	NDUFA2,PCDHA2,PCDHA7,PCDHAC1	PCDHA2	5	5.7e-07	3.7	1.1	3.3	0.0009
25	NDUFA2,PCDHA2,PCDHA7,PCDHAC1	PCDHAC1	4.6	3.9e-06	3	1.1	2.7	0.007
25	NDUFA2,PCDHA2,PCDHA7,PCDHAC1	PCDHA7	4.6	3.5e-06	-0.33	0.45	-0.73	0.46
25	NDUFA2,PCDHA2,PCDHA7,PCDHAC1	NDUFA2	-4.8	1.5e-06	0.038	0.51	0.08	0.94
31	STAR,DDHD2	DDHD2	-5.5	3.2e-08	-5.5	1	-5.5	3.2e-08
31	STAR,DDHD2	STAR	-4.6	3.5e-06	-1.1	0.77	-1.4	0.15
37	AS3MT,NT5C2,NEURL	NEURL	-5.7	1.3e-08	-4.7	1	-4.6	4.9e-06
37	AS3MT,NT5C2,NEURL	AS3MT	4.7	2.1e-06	3.5	1	3.3	0.00089
37	AS3MT,NT5C2,NEURL	NT5C2	-5.1	3.7e-07	-2.3	0.79	-2.9	0.004
39	ATP2A2,VPS29	VPS29	-5	5.1e-07	-5	1	-5	5.1e-07
39	ATP2A2,VPS29	ATP2A2	-4.7	2.3e-06	-0.37	0.5	-0.74	0.46
40	MPHOSPH9,SETD8	MPHOSPH9	-6.1	9.1e-10	-6.1	1	-6.1	9.1e-10
40	MPHOSPH9,SETD8	SETD8	-5.7	1.6e-08	-1.7	0.76	-2.2	0.03
48	CORO7,DNAJA3	CORO7	-4.8	1.3e-06	-4.8	1	-4.8	1.3e-06
48	CORO7,DNAJA3	DNAJA3	4.7	3e-06	0.72	0.58	1.2	0.21
49	DOC2A,MAPK3	DOC2A	5.1	3.5e-07	3.8	1.1	3.3	0.00082
49	DOC2A,MAPK3	MAPK3	4.6	5.2e-06	2.2	1.1	2.5	0.01
51	COG8,PDF	COG8	4.6	4.4e-06	4.6	1	4.6	4.4e-06
51	COG8,PDF	PDF	-4.6	4.5e-06	-0.009	0.07	-0.12	0.9
58	HAPLN4,MAU2,GATAD2A	GATAD2A	-6.5	8.7e-11	-6.5	1	-6.5	8.7e-11
58	HAPLN4,MAU2,GATAD2A	MAU2	-5	5.1e-07	-0.1	0.65	-0.16	0.87
58	HAPLN4,MAU2,GATAD2A	HAPLN4	5	4.7e-07	-0.04	0.62	-0.06	0.95
60	MCHR1,SLC25A17,XPNPEP3	XPNPEP3	5.4	8.2e-08	5.4	1	5.4	8.3e-08
60	MCHR1,SLC25A17,XPNPEP3	MCHR1	-5.3	1.4e-07	-1.7	0.74	-2.3	0.024
60	MCHR1,SLC25A17,XPNPEP3	SLC25A17	-4.9	1.1e-06	-1.1	0.71	-1.5	0.13
61	WBP2NL,NAGA,FAM109B	NAGA	7.2	6.3e-13	7.2	1	7.2	6.5e-13
61	WBP2NL,NAGA,FAM109B	FAM109B	6.4	1.6e-10	-0.32	0.36	-0.9	0.37
61	WBP2NL,NAGA,FAM109B	WBP2NL	5.2	2.4e-07	0.54	0.77	0.71	0.48
62	CRELD2,MAPK11	MAPK11	-5.2	2.1e-07	-4.1	1.1	-3.8	0.00012
62	CRELD2,MAPK11	CRELD2	4.5	7.2e-06	3	1.1	2.8	0.005

## Sheet: ST4
Gene	Chr	Gene.Start	Gene.Stop	CMC.TWAS.Z	CMC.TWAS.P	PsychENCODE.SMR.B	PsychENCODE.SMR.P	PsychENCODE.SMRmulti.P
TRIM37	17	57059999	57184266	5.50613	3.67e-08	0.0864256	0.000513	2.14e-05
STAT6	12	57489186	57522883	5.05321	4.34e-07	0.0577806	0.0312	3.28e-05
CGREF1	2	27322220	27341995	-4.97168	6.64e-07	-0.0905662	0.000376	0.000119
SLC25A17	22	41165638	41215392	-4.87	1.09e-06	-0.149404	4.06e-05	9.1e-06
ZSCAN29	15	43650369	43662258	-4.8529	1.22e-06	-0.061217	5.57e-05	5.07e-06
PTBP2	1	97187174	97280605	4.75247	2.01e-06	0.0911812	0.00628	0.000877
CYB5D2	17	4046461	4060995	4.69244	2.7e-06	0.0598795	0.0787	0.025
FAM83H	8	144806102	144815914	4.672	2.98e-06	0.0988923	4.2e-05	0.000141
CUL9	6	43149921	43192325	4.5446	5.5e-06	0.104585	5.07e-05	7.92e-06
CPEB1	15	83211950	83316728	-4.5333	5.81e-06	-0.0595127	0.00394	3.73e-06
GABRA2	4	46251580	46392056	4.50055	6.78e-06	0.0511091	0.126	0.000779
RASA3	13	114747193	114898095	4.44251	8.89e-06	0.147197	0.000137	6.13e-05

## Sheet: ST5
TWAS.locus	Gene	Chr	Gene.Start	Gene.Stop	GWAS.locus	Locus.start	Locus.stop	Locus.genes	Index.SNP	Dist.	GWAS.locus.description
2	SLC45A1	1	8384389	8404227	87	8392592	8701288	RERE, SLC45A1	rs34269918	0	multgenic locus
3	MED8	1	43849578	43855483	46	44029353	44137257	KDM4A, PTPRF	rs2970610	173.87	multgenic locus
8	CEP170	1	243287729	243418708	60	243503764	243685760	MIR4677, SDCCAG8, AKT3	rs14403	85.06	multgenic locus
8	SDCCAG8	1	243419306	243663393	60					0
11	FANCL	2	58386377	58468515	29	57950104	58484172	FANCL, VRK2	rs7596038	0	multgenic locus
12	ALMS1	2	73612885	73837046	79	73552542	73900900	ALMS1, ALMS1-IT1, ALMS1P, NAT8	rs56145559	0	multgenic locus
12	NAT8	2	73867849	73869537	79					0
12	ALMS1P	2	73872045	73912694	79					0
13	SF3B1	2	198256697	198299771	22	198146381	198940251	ANKRD44, ANKRD44-IT1, BOLL, COQ10B, HSPD1, HSPE1, HSPE1-MOB4, MARS2, MOB4, PLCL1, RFTN2, SF3B1	rs6434928	0	multgenic locus
14	SATB2	2	200134222	200335989	38	199908378	200244409	SATB2	rs1451488	0	single gene locus
14	TYW5	2	200793633	200820459	7	200547937	201309547	C2orf47, C2orf69, FTCDNL1, TYW5, SPATS2L	rs2949006	0	multgenic locus
14	C2orf47	2	200820039	200828847	7					0
15	CNTN4	3	2140549	3099645	30	2435850	2540632	CNTN4	rs35346733	0	single gene locus
16	GLT8D1	3	52728503	52740048	33	52965713	53175017	RFT1, SFMBT1	rs1080500	225.66	multgenic locus
16	NEK4	3	52744795	52804965	33					160.75
16	ITIH4	3	52847005	52864717	33					101
16	TMEM110	3	52870771	52931597	33					34.12
17	THOC7	3	63819545	63849597	58	63792668	64003983	ATXN7, C3orf49, PSMD6, PSMD6-AS2, THOC7, THOC7-AS1	rs704373	0	multgenic locus
18	PCCB	3	135969166	136056737	36	135807609	136615268	MSL2, NCK1, NCK1-AS1, PCCB, PPP2R3A, SLC35G2, STAG1	rs7432375	0	multgenic locus
20	CLCN3	4	170541671	170644338	130	170357792	170646003	C4orf27, CLCN3, NEK1	rs10520163	0	multgenic locus
21	EMB	5	49692030	49737234	120	49441779	49884022	EMB	rs77853293	0	single gene locus
22	ELOVL7	5	60047615	60140101	18	60563907	60843706	ZSWIM6	rs7701440	423.81	multiple independent TWAS signals
22	NDUFAF2	5	60240955	60448864	18					115.04
24	FAM53C	5	137673223	137685418	75	137838122	137948140	ETF1, HSPA9, SNORD63	rs13169274	152.7	multgenic locus
27	CMAHP	6	25093741	25166793	1	24988105	33842877	xMHC	rs3130820	0
29	SNAP91	6	84262604	84419127	26	84264202	84409255	SNAP91	rs217287	0	single gene locus
31	STAR	8	38000217	38008600	71	38014429	38310910	ASH2L, BAG4, DDHD2, FGFR1, LETM2, LSM1, PPAPDC1B, STAR, WHSC1L1	rs10156310	5.83	multgenic locus
31	DDHD2	8	38089008	38120287	71					0
34	JRK	8	143738873	143751401	6	143276678	143358316	LINC00051, MIR4472-1, TSNARE1	rs58033671	380.56	multgenic locus
37	AS3MT	10	104629209	104661655	5	104570118	105059896	AS3MT, C10orf32, C10orf32-ASMT, CNNM2, CYP17A1, INA, NT5C2, PCGF6, RPEL1, WBP1L	rs12416331	0	multiple independent TWAS signals
37	NT5C2	10	104847773	104953063	5					0
37	NEURL	10	105253734	105352309	5					193.84
38	STAT6	12	57489186	57522883	49	57483524	57682956	NAB2, STAT6, TMEM194A, LRP1, NDUFA4L2, NXPH4, R3HDM2, SHMT2, STAC3	rs61937595	0	multgenic locus
39	ATP2A2	12	110719031	110788897	15	110723245	110723245	ATP2A2	rs4766428	0	multgenic locus
39	VPS29	12	110929329	110939916	15					206.08
40	MPHOSPH9	12	123640945	123717658	11	123447928	123902361	ABCB9, ARL6IP4, C12orf65, CDK2AP1, LOC100507091, MIR4304, MIR8072, MPHOSPH9, OGFOD2, PITPNM2, RILPL2, SBNO1, SETD8	rs2851447	0	multgenic locus
40	SETD8	12	123868703	123893900	11					0
41	NDFIP2	13	80055258	80130212	107	79855297	80162555	NDFIP2, NDFIP2-AS1, RBM26, RBM26-AS1	rs9545047	0	multgenic locus
43	JKAMP	14	59951160	59972081	143	59864362	60033892	CCDC175, GPR135, JKAMP, L3HYPDH	rs150437760	0	multgenic locus
44	PPP1R13B	14	104200087	104313927	16	104188920	104537680	LINC00637, PPP1R13B, XRCC3, ZFYVE21, ASPG, C14orf2, RD3L, TDRD9	rs10083370	0	multgenic locus
46	CPEB1	15	83211950	83316728	77	82827938	83391537	ADAMTS7P1, AP3B2, CPEB1, GOLGA6L9, GOLGA6L10, GOLGA6L17P, LOC80154, LOC283692, LOC283693, LOC338963, LOC727751, LOC102724034, RPS17, UBE2Q2P2	rs783540	0	multgenic locus
47	FURIN	15	91411884	91426687	32	91416550	91429042	FES, FURIN, MAN2A2	rs17514846	0	multgenic locus
49	DOC2A	16	30016834	30024843	24	29924422	30117253	ALDOA, ASPHD1, C16orf92, DOC2A, FAM57B, GDPD3, HIRIP3, INO80E, KCTD13, MAPK3, PPP4C, SEZ6L2, TAOK2, TBX6, TMEM219, YPEL3	rs11646127	0	multiple independent TWAS signals
49	MAPK3	16	30125425	30134630	24					8.17
50	TSNAXIP1	16	67840976	67861971	138	67708897	68305708	ACD, C16orf86, CENPT, CTRL, DDX28, DPEP2, DPEP3, DUS2, EDC4, ENKD1, ESRP2, GFOD2, LCAT, LOC100131303, MIR6773, NFATC3, NRN1L, NUTF2, PARD6A, PLA2G15, PSKH1, PSMB10, RANBP10, RLTPR, SLC7A6, SLC12A4, THAP11, TSNAXIP1	rs1975802	0	multgenic locus
54	TOM1L2	17	17746821	17875784	128	17649172	17967397	ATPAF2, GID4, LRRC48, MIR33B, MIR6777, RAI1, SMCR5, SREBF1, TOM1L2	rs4925114	0	multgenic locus
58	HAPLN4	19	19366451	19384074	40	19358332	19657632	CILP2, GATAD2A, HAPLN4, MAU2, NCAN, NDUFA13, PBX4, SUGP1, TM6SF2, TSSK6, YJEFN3	rs2905432	0	multgenic locus
58	MAU2	19	19431629	19469563	40					0
58	GATAD2A	19	19496641	19619741	40					0
59	DHX35	20	37590980	37668366	8	37361504	37485986	ACTR5, PPP1R16B, SLC32A1	rs6065094	104.99	multgenic locus
60	MCHR1	22	41075181	41078818	25	41408754	41684093	CHADL, EP300, EP300-AS1, L3MBTL2, MIR1281, MIR6889, RANGAP1, ZC3H7B	rs9607782	329.94	multgenic locus
60	SLC25A17	22	41165638	41215392	25					193.36
60	XPNPEP3	22	41258260	41363888	25					44.87
61	WBP2NL	22	42394728	42454460	14	42315790	42689370	CENPM, LINC00634, MIR33A, SEPT3, SHISA8, SREBF2, TNFRSF13C, CYP2D6, CYP2D7P, FAM109B, LOC388906, LOC101929829, NAGA, NDUFA6, NDUFA6-AS1, SEPT3, SMDT1, TCF20, WBP2NL	rs6002655	0	multgenic locus
61	NAGA	22	42454337	42466846	14					0
61	FAM109B	22	42470254	42475442	14					0

## Sheet: ST6
Gene	Chr	Locus.Start	Locus.End	TWAS.Z	TWAS.P	Top GWAS SNP	Position	GWAS.P	Cond.P	Top.cond. SNP	Position	GWAS.P	Cond.P	Dist.
DNAJC11	1	6194227	7261966	-4.67	2.97e-06	-	-	-	-	-	-	-	-	1630.63
SLC45A1	1	7884389	8904227	-5.1	3.44e-07	rs301798	8488565	5.4e-09	0.00048	rs2071414	8920712	0.003	0.00028	0
MED8	1	43349578	44355483	-5.5	3.73e-08	rs11210892	44100084	1.6e-11	2.4e-05	rs11210892	44100084	1.6e-11	2.4e-05	0
LRP8	1	53208040	54293821	4.76	1.93e-06	-	-	-	-	-	-	-	-	9570.78
PTBP2	1	96687174	97780605	4.75	2.01e-06	-	-	-	-	-	-	-	-	519.63
KCNN3	1	154169941	155342754	-5.4	6.56e-08	-	-	-	-	-	-	-	-	4455.77
TMEM81	1	204552256	205553588	4.55	5.4e-06	-	-	-	-	-	-	-	-	4782.35
CEP170	1	242787729	244163393	6.59	4.51e-11	rs14403	243663893	1.7e-10	4.6e-06	rs14403	243663893	1.7e-10	4.6e-06	0
CGREF1	2	26822220	27841995	-4.97	6.64e-07	-	-	-	-	-	-	-	-	4568.99
LOC100505876	2	36923634	37931886	4.87	1.09e-06	-	-	-	-	-	-	-	-	14670.4
FANCL	2	57886377	58968515	-4.86	1.2e-06	rs11682175	57987593	3.1e-12	4.8e-07	rs848293	58382490	8.4e-12	3.1e-08	0
ALMS1P	2	73112885	74412694	5.35	9.01e-08	rs11899902	73631564	3.1e-09	1	rs2077586	73161551	3e-08	4.7e-08	0
SF3B1	2	197756697	198799771	7.01	2.4e-12	rs699319	198281776	1.2e-12	1	rs9677260	197327735	8.6e-06	1.4e-07	0
C2orf47	2	199634222	201328847	-9.12	7.44e-20	rs769949	200729558	4.5e-16	0.54	rs1451488	199990107	4.7e-12	6e-10	0
CNTN4	3	1640549	3599645	6.03	1.65e-09	rs17194490	2547786	3.2e-12	1.5e-05	rs17014863	2519703	3.2e-12	7.2e-06	0
NEK4	3	52228503	53431597	5.34	9.25e-08	rs1080500	53175017	2.7e-12	1.8e-06	rs1080500	53175017	2.7e-12	1.8e-06	0
THOC7	3	63319545	64349597	-6.37	1.91e-10	rs704367	63868777	2.6e-10	0.09	rs935786	63342866	4e-05	5.4e-06	0
PCCB	3	135469166	136556737	-6.89	5.39e-12	rs7432375	136288405	4.1e-12	1	rs1381251	136947138	0.08	7e-05	0
GABRA2	4	45751580	46892056	4.5	6.78e-06	-	-	-	-	-	-	-	-	22808.2
CLCN3	4	170041671	171144338	5.36	8.36e-08	rs10520163	170626552	2.8e-08	1	rs13145956	170854932	0.001	9e-05	0
EMB	5	49192030	50237234	5.82	5.84e-09	rs1423645	49836715	3e-08	0.66	rs1363846	50280890	0.005	0.02	0
SLCO4C1	5	101069691	102132253	-4.82	1.42e-06	-	-	-	-	-	-	-	-	12821.2
FAM53C	5	137173223	138185418	-5.32	1.04e-07	rs3849046	137851192	7.1e-10	1.7e-05	rs3849046	137851192	7.1e-10	1.7e-05	0
FAM114A2	5	152871268	153918497	-4.51	6.54e-06	-	-	-	-	-	-	-	-	524.05
CMAHP	6	24593741	25666793	-4.61	4.1e-06	rs7749823	26158079	6.1e-30	1.2e-26	rs7749823	26158079	6.1e-30	1.2e-26	0
CUL9	6	42649921	43692325	4.54	5.5e-06	-	-	-	-	-	-	-	-	9307.04
SNAP91	6	83762604	84919127	5.76	8.45e-09	rs217287	84407466	9.5e-13	1.6e-05	rs628629	83894382	2.7e-08	3.5e-06	0
CALN1	7	70744475	72412136	5.12	2.98e-07	-	-	-	-	-	-	-	-	14491.1
DDHD2	8	37500217	38620287	-5.53	3.23e-08	rs7845911	38135412	7e-10	0.006	rs6999014	38718619	9.6e-05	1.9e-05	0
PXDNL	8	51732136	53222005	4.55	5.28e-06	-	-	-	-	-	-	-	-	7753.92
MED30	8	118032964	119052501	-5.23	1.74e-07	-	-	-	-	-	-	-	-	6902.69
JRK	8	143238873	144251401	4.59	4.4e-06	rs4129585	143312933	9.2e-18	5.7e-18	rs4129585	143312933	9.2e-18	5.7e-18	0
FAM83H	8	144306102	145315914	4.67	2.98e-06	-	-	-	-	-	-	-	-	1447.79
TEK	9	26609146	27730172	-5.16	2.44e-07	-	-	-	-	-	-	-	-	57377.6
STAT6	12	56989186	58022883	5.05	4.34e-07	rs324015	57490100	1.4e-10	2.1e-05	rs12814239	57569478	3e-07	5.2e-06	0
VPS29	12	110219031	111439916	-5.02	5.13e-07	rs4766428	110723245	2.7e-14	4.6e-09	110723245	110723245	2.7e-14	4.6e-09	0
MPHOSPH9	12	123140945	124393900	-6.13	9.06e-10	rs4460848	123677810	8.8e-16	1.5e-07	rs4460848	123677810	8.8e-16	1.5e-07	0
NDFIP2	13	79555258	80630212	-4.45	8.62e-06	rs3742119	79916994	2.1e-08	0.00056	rs4391942	80605356	0.00082	0.00011	0
RASA3	13	114247193	115398095	4.44	8.89e-06	-	-	-	-	-	-	-	-	34584.6
JKAMP	14	59451160	60472081	-5.13	2.94e-07	rs1253107	59952947	1.5e-07	0.12	rs17097273	60743546	0.002	0.00026	0
PPP1R13B	14	103700087	104813927	-5.4	6.66e-08	rs8017993	104047734	1.5e-13	1.3e-07	rs8017993	104047734	1.5e-13	1.3e-07	0
ZSCAN29	15	43150369	44162258	-4.85	1.22e-06	-	-	-	-	-	-	-	-	3048.11
CPEB1	15	82711950	83816728	-4.53	5.81e-06	rs783540	83254708	8.5e-10	3.5e-05	rs7163848	83398315	2.4e-05	2.4e-06	0
FURIN	15	90911884	91926687	-6.96	3.39e-12	rs17514846	91416550	2.7e-12	0.02	rs12899811	91544076	0.001	0.00043	0
TSNAXIP1	16	67340976	68361971	4.86	1.2e-06	rs1975802	68285847	3.6e-08	0.009	rs2305811	68321859	3.9e-05	0.002	0
COG8	16	68862523	69873526	4.59	4.45e-06	-	-	-	-	-	-	-	-	1056.81
CYB5D2	17	3546461	4560995	4.69	2.7e-06	-	-	-	-	-	-	-	-	1830.2
ELAC2	17	12394928	13421381	4.82	1.46e-06	-	-	-	-	-	-	-	-	4727.79
TOM1L2	17	17246821	18375784	-4.93	8.09e-07	rs4925114	17711270	2.6e-08	0.01	rs7223686	16960911	0.00025	0.00039	0
TRIM37	17	56559999	57684266	5.51	3.67e-08	-	-	-	-	-	-	-	-	21372.8
DCC	18	49366541	51562273	4.83	1.35e-06	-	-	-	-	-	-	-	-	1685.42
REXO1	19	1315244	2348452	4.51	6.63e-06	-	-	-	-	-	-	-	-	10001.3
GATAD2A	19	18866451	20119741	-6.49	8.67e-11	rs4808203	19568659	7.2e-12	1	rs3819578	19288960	0.24	0.001	0
DHX35	20	37090980	38168366	4.68	2.93e-06	rs6065094	37453194	7.9e-17	2.6e-14	rs6065094	37453194	7.9e-17	2.6e-14	0
XPNPEP3	22	40575181	41863888	5.36	8.21e-08	rs926914	41418154	6.9e-10	0.00055	rs133047	41027819	3.5e-09	7.6e-06	0
NAGA	22	41894728	42975442	7.19	6.33e-13	rs134873	42657566	5e-13	0.02	rs5996168	42862481	1.9e-05	0.00012	0

## Sheet: ST7
Gene.Set	Estimate	SE	T	N_Mem_Avail	N_Mem	P	P.CORR
GO:0002474_antigen_processing_and_presentation_of_peptide_antigen_via_MHC_class_I	1.02506	0.241195	4.2499	25	98	1.06931e-05	0.0227117
abnormal_CNS_synaptic_transmission	0.577262	0.140138	4.11925	84	392	1.90056e-05	0.0227117
abnormal_synaptic_transmission	0.462818	0.126219	3.66679	105	458	0.000122806	0.0978354
abnormal_long_term_potentiation	0.716686	0.205143	3.4936	39	157	0.000238278	0.142371
MGI:reduced_long_term_potentiation	0.863208	0.269733	3.20023	23	96	0.000686587	0.328189
GO:0004175_endopeptidase_activity	1.05824	0.349078	3.03154	13	47	0.00121656	0.382363
GO:0042590_antigen_processing_and_presentation_of_exogenous_peptide_antigen_via_MHC_class_I	0.825295	0.272516	3.02842	19	79	0.00122916	0.382363
KEGG:Insulin_secretion_(hsa04911)	1.00172	0.332114	3.01619	14	86	0.00127988	0.382363
GO:0003729_mRNA_binding	0.952092	0.330439	2.88129	14	82	0.00198024	0.525864
GO:0036498_IRE1-mediated_unfolded_protein_response	0.906851	0.325861	2.78294	15	56	0.00269347	0.62525
abnormal_cued_conditioning_behavior	0.931089	0.33718	2.7614	15	74	0.00287772	0.62525
GO:0030968_endoplasmic_reticulum_unfolded_protein_response	0.628161	0.248276	2.53009	27	94	0.00570163	0.991746
GO:0007409_axonogenesis	0.83523	0.331426	2.52011	15	69	0.00586592	0.991746
KEGG:Proteasome_(hsa03050)	0.873185	0.347226	2.51475	11	44	0.00595592	0.991746
MGI:convulsive_seizures	0.664608	0.271	2.45243	23	113	0.00709478	0.991746
GO:0009897_external_side_of_plasma_membrane	0.767743	0.313235	2.45101	17	99	0.00712278	0.991746
GO:0071260	0.964272	0.400203	2.40945	10	45	0.00798821	0.991746
abnormal_associative_learning	0.446841	0.185717	2.40603	49	204	0.00806348	0.991746
MGI:enhanced_behavioral_response_to_xenobiotic	0.946285	0.400026	2.36556	11	55	0.00900141	0.991746
MGI:failure_of_initiation_of_embryo_turning	0.784025	0.332883	2.35525	14	41	0.009255	0.991746
GO:0002479_antigen_processing_and_presentation_of_exogenous_peptide_antigen_via_MHC_class_I,_TAP-dependent	0.668747	0.284659	2.3493	18	75	0.00940447	0.991746
GO:0006521_regulation_of_cellular_amino_acid_metabolic_process	0.766972	0.335265	2.28766	12	51	0.0110787	0.991746
OMIM:diabetes	0.82773	0.363576	2.27663	11	51	0.0114041	0.991746
GO:0030674_protein_binding,_bridging	0.762882	0.337169	2.26261	14	58	0.0118299	0.991746
abnormal_learning|memory|conditioning	0.274463	0.121847	2.25253	114	449	0.0121445	0.991746
MGIdecreasedsusceptibilitytoautoimmunediabetes	0.879144	0.394313	2.22956	10	31	0.0128884	0.991746
GO:0036258_multivesicular_body_assembly	0.799858	0.363098	2.20287	10	31	0.0138019	0.991746
Lek2015_LoFintolerant_90	0.116673	0.052989	2.20185	647	3191	0.0138381	0.991746
GO:0043231	0.222192	0.101863	2.18129	145	524	0.0145809	0.991746
GO:0000209_protein_polyubiquitination	0.44032	0.202257	2.17702	39	140	0.0147394	0.991746
GO:0019898_extrinsic_component_of_membrane	0.559599	0.258146	2.16776	22	60	0.0150884	0.991746
GO:0019843	0.814104	0.377178	2.1584	10	21	0.0154482	0.991746
GO:0007399_nervous_system_development	0.382442	0.177703	2.15214	50	205	0.015693	0.991746
MGI:increased_energy_expenditure	0.666581	0.310834	2.14449	15	89	0.0159968	0.991746
GO:0045202_synapse	0.745337	0.34801	2.14171	13	86	0.0161084	0.991746
GO:0016323_basolateral_plasma_membrane	0.520708	0.245498	2.12102	27	97	0.01696	0.991746
KEGG:PPAR_signaling_pathway_(hsa03320)	0.613805	0.29037	2.11387	19	69	0.017263	0.991746
GO:0031145_anaphase-promoting_complex-dependent_catabolic_process	0.574842	0.272632	2.10849	19	86	0.0174942	0.991746
MGI:abnormal_circulating_leptin_level	0.462482	0.221219	2.09061	32	146	0.0182817	0.991746
GO:0006412_translation	0.290066	0.140925	2.05829	71	391	0.019781	0.991746
MGI:ataxia	0.449346	0.219998	2.0425	33	175	0.0205508	0.991746
MGI:decreased_susceptibility_to_diet-induced_obesity	0.643044	0.319134	2.01497	14	82	0.0219541	0.991746
GO:0006595_polyamine_metabolic_process	0.495736	0.246056	2.01473	23	81	0.0219664	0.991746
GO:0051437	0.558647	0.278193	2.00813	18	73	0.0223149	0.991746
GO:0051439	0.558647	0.278193	2.00813	18	77	0.0223149	0.991746
GO:0034220_ion_transmembrane_transport	0.333019	0.166332	2.00213	59	213	0.0226354	0.991746
MGI:stereotypic_behavior	0.487009	0.243592	1.99929	28	135	0.0227888	0.991746
REACTOME:Netrin-1_signaling_(R-HSA-373752)	0.784322	0.393153	1.99495	12	37	0.0230239	0.991746
REACTOME:Developmental_Biology_(R-HSA-1266738)	0.219848	0.110507	1.98946	132	586	0.0233253	0.991746
seizures	0.330764	0.167188	1.97839	60	265	0.0239422	0.991746
GO:0042147_retrograde_transport,_endosome_to_Golgi	0.521513	0.268743	1.94057	20	72	0.0261553	0.991746
GO:0051436	0.54553	0.283182	1.92643	17	68	0.0270252	0.991746
GO:0044267	0.159942	0.0830449	1.92597	229	880	0.0270538	0.991746
GO:0016324_apical_plasma_membrane	0.476301	0.247455	1.9248	26	131	0.0271274	0.991746
MGI:abnormal_energy_balance	0.453976	0.237438	1.91198	28	150	0.0279394	0.991746
MGI:abnormal_energy_expenditure	0.462805	0.242106	1.91158	27	143	0.0279648	0.991746
GO:0006914_autophagy	0.502553	0.266175	1.88805	20	53	0.0295094	0.991746
MGI:impaired_adaptive_thermogenesis	0.677751	0.362115	1.87165	10	33	0.0306278	0.991746
MGI:hyperactivity	0.322897	0.173049	1.86593	52	232	0.0310255	0.991746
GO:0030433_ubiquitin-dependent_ERAD_pathway	0.502284	0.269222	1.86569	20	67	0.0310425	0.991746
GO:0006950	0.607472	0.326573	1.86014	14	45	0.0314325	0.991746
GO:0000502_proteasome_complex	0.598811	0.322266	1.85813	13	49	0.0315754	0.991746
GO:0016032_viral_process	0.242888	0.131897	1.8415	80	306	0.0327744	0.991746
GO:0045494_photoreceptor_cell_maintenance	0.723826	0.39399	1.83717	11	24	0.0330927	0.991746
GO:0038061_NIK/NF-kappaB_signaling	0.532849	0.290643	1.83334	17	68	0.0333757	0.991746
fatigue	0.699187	0.381619	1.83216	11	33	0.0334638	0.991746
MGI:increased_circulating_insulin_level	0.470529	0.256929	1.83136	24	124	0.0335233	0.991746
abnormal_contextual_conditioning_behavior	0.537551	0.295792	1.81732	18	95	0.0345837	0.991746
GO:0003712_transcription_coregulator_activity	0.494636	0.272206	1.81713	21	59	0.0345983	0.991746
KEGG:Dopaminergic_synapse_(hsa04728)	0.464902	0.257705	1.80401	23	131	0.0356151	0.991746
GO:0007411_axon_guidance	0.209618	0.116694	1.79631	116	517	0.0362229	0.991746
MGI:increased_triglyceride_level	0.406822	0.227029	1.79194	30	140	0.0365714	0.991746
MGI:increased_circulating_leptin_level	0.508787	0.283982	1.79162	20	76	0.0365971	0.991746
GO:0016197_endosomal_transport	0.500557	0.280513	1.78443	18	62	0.0371767	0.991746
MGI:abnormal_glucose_homeostasis	0.202308	0.113626	1.78048	128	530	0.037499	0.991746
MGIdecreasedIgAlevel	0.733365	0.414734	1.76828	10	46	0.038507	0.991746
GO:0005516_calmodulin_binding	0.61771	0.35227	1.75351	13	70	0.0397573	0.991746
GO:0006635_fatty_acid_beta-oxidation	0.589577	0.336999	1.74949	14	35	0.0401032	0.991746
Chrna7	0.578646	0.332815	1.73864	15	55	0.0410489	0.991746
MGI:increased_fatty_acid_level	0.556178	0.319901	1.7386	14	68	0.0410529	0.991746
abnormal_neurotransmitter_level	0.591861	0.340961	1.73586	15	59	0.0412941	0.991746
GO:0071805_potassium_ion_transmembrane_transport	0.652059	0.377915	1.72541	12	71	0.0422265	0.991746
MGI:small_cerebellum	0.662258	0.38392	1.72499	11	72	0.0422646	0.991746
GO:0030139_endocytic_vesicle	0.597179	0.347518	1.71841	14	40	0.0428607	0.991746
abnormal_prepulse_inhibition	0.476605	0.277438	1.71788	20	78	0.0429095	0.991746
GO:0005819_spindle	0.56158	0.327649	1.71397	14	53	0.0432673	0.991746
REACTOME:mRNA_Splicing_-_Minor_Pathway_(R-HSA-72165)	0.503161	0.294948	1.70593	15	42	0.0440103	0.991746
GO:0017112_Rab_guanyl-nucleotide_exchange_factor_activity	0.538965	0.316375	1.70356	16	33	0.0442314	0.991746
MGI:abnormal_adaptive_thermogenesis	0.517263	0.304779	1.69717	15	43	0.044832	0.991746
KEGG:Glucagon_signaling_pathway_(hsa04922)	0.462447	0.274193	1.68657	18	102	0.0458426	0.991746
MGI:abnormal_circulating_glucose_level	0.235799	0.140112	1.68293	84	337	0.0461942	0.991746
REACTOME:Endosomal_Sorting_Complex_Required_For_Transport_(ESCRT)_(R-HSA-917729)	0.583576	0.348521	1.67443	11	28	0.0470227	0.991746
MGI:abnormal_interleukin_secretion	0.258064	0.154666	1.66853	66	329	0.0476057	0.991746
GO:0005814_centriole	0.336119	0.201491	1.66816	38	78	0.0476418	0.991746
MGI:decreased_prepulse_inhibition	0.555292	0.333135	1.66687	13	49	0.0477702	0.991746
MGI:insulin_resistance	0.419958	0.252268	1.66473	24	94	0.0479835	0.991746
abnormal_sleep_behavior	0.670242	0.4051	1.65451	10	48	0.0490119	0.991746
MGI:abnormal_sleep_pattern	0.670242	0.4051	1.65451	10	45	0.0490119	0.991746
GO:0030145_manganese_ion_binding	0.527175	0.320507	1.64481	15	32	0.0500041	0.991746
GO:0061337_cardiac_conduction	0.45464	0.278958	1.62978	21	96	0.0515738	0.991746
GO:0019901_protein_kinase_binding	0.240373	0.147522	1.6294	70	292	0.0516141	0.991746
KEGG:Adipocytokine_signaling_pathway_(hsa04920)	0.569028	0.349881	1.62634	13	70	0.0519383	0.991746
GO:0000082_G1/S_transition_of_mitotic_cell_cycle	0.288886	0.178406	1.61926	44	145	0.0526953	0.991746
REACTOME:mRNA_Splicing_-_Major_Pathway_(R-HSA-72163)	0.365076	0.225899	1.6161	28	115	0.0530364	0.991746
REACTOME:mRNA_Splicing_(R-HSA-72172)	0.365076	0.225899	1.6161	28	115	0.0530364	0.991746
MGI:polyphagia	0.576254	0.357182	1.61333	13	47	0.0533359	0.991746
abnormal_avoidance_learning_behavior	0.465002	0.289408	1.60673	20	61	0.0540564	0.991746
GO:0044255_cellular_lipid_metabolic_process	0.250065	0.156802	1.59478	67	174	0.0553802	0.991746
GO:0005776_autophagosome	0.495623	0.311445	1.59137	15	41	0.0557637	0.991746
MGI:increased_vertical_activity	0.608549	0.383494	1.58685	11	35	0.056273	0.991746
MGI:abnormal_circulating_alanine_transaminase_level	0.437499	0.277703	1.57542	19	63	0.0575797	0.991746
MGI:abnormal_cranial_nerve_morphology	0.395241	0.252025	1.56826	25	151	0.0584101	0.991746
MGI:abnormal_passive_avoidance_behavior	0.553092	0.353107	1.56636	14	35	0.0586327	0.991746
GO:0016310_phosphorylation	0.49373	0.316829	1.55835	15	37	0.0595749	0.991746
MGI:abnormal_seizure_response_to_inducing_agent	0.353606	0.226928	1.55823	33	140	0.0595892	0.991746
REACTOME:Translation_(R-HSA-72766)	0.321244	0.206313	1.55707	33	161	0.0597274	0.991746
GO:0000187_activation_of_MAPK_activity	0.403596	0.259781	1.5536	22	81	0.0601394	0.991746
MGI:enhanced_long_term_potentiation	0.58861	0.379955	1.54916	11	47	0.0606717	0.991746
MGI:abnormal_single-positive_T_cell_number	0.283849	0.184913	1.53504	48	261	0.0623872	0.991746
GO:0006977_DNA_damage_response,_signal_transduction_by_p53_class_mediator_resulting_in_cell_cycle_arrest	0.42306	0.280193	1.50989	17	68	0.065536	0.991746
MGIimpairedneutrophilchemotaxis	0.632876	0.419372	1.5091	10	40	0.0656362	0.991746
GO:0030574_collagen_catabolic_process	0.456071	0.302719	1.50658	16	73	0.0659592	0.991746
MGI:skin_inflammation	0.443391	0.294726	1.50442	17	67	0.0662368	0.991746
MGIabnormalthyroxinelevel	0.609672	0.40561	1.5031	10	39	0.0664067	0.991746
GO:0016339_calcium-dependent_cell-cell_adhesion_via_plasma_membrane_cell_adhesion_molecules	0.65016	0.434222	1.4973	11	21	0.0671577	0.991746
abnormal_glial_cell_physiology	0.518068	0.347697	1.49	13	57	0.0681122	0.991746
KEGG:Protein_digestion_and_absorption_(hsa04974)	0.475938	0.319805	1.48822	15	90	0.0683471	0.991746
GO:0043488_regulation_of_mRNA_stability	0.362999	0.244624	1.48391	23	95	0.0689168	0.991746
REACTOME:Peroxisomal_lipid_metabolism_(R-HSA-390918)	0.554558	0.373873	1.48328	11	21	0.0690001	0.991746
GO:0032496_response_to_lipopolysaccharide	0.396019	0.267772	1.47894	22	82	0.0695784	0.991746
GO:0043687_post-translational_protein_modification	0.155093	0.104966	1.47756	142	461	0.0697634	0.991746
abnormal_synaptic_depression	0.469859	0.320935	1.46403	17	78	0.071593	0.991746
MGI:abnormal_circulating_hormone_level	0.174348	0.119223	1.46238	116	543	0.0718191	0.991746
GO:0004871	0.316897	0.217223	1.45886	34	134	0.072302	0.991746
MGI:decreased_CD4-positive_T_cell_number	0.376539	0.258569	1.45624	25	134	0.0726628	0.991746
abnormal_corpus_callosum_morphology	0.402216	0.276992	1.45208	22	80	0.073239	0.991746
MGI:abnormal_CD4-positive_T_cell_number	0.295863	0.204152	1.44923	39	202	0.0736368	0.991746
GO:0006511_ubiquitin-dependent_protein_catabolic_process	0.456493	0.315931	1.44491	15	73	0.0742409	0.991746
GO:0005763_mitochondrial_small_ribosomal_subunit	0.511432	0.354494	1.44271	10	34	0.0745513	0.991746
MGI:abnormal_neurotransmitter_secretion	0.526692	0.365162	1.44235	13	47	0.0746016	0.991746
MGI:abnormal_locomotor_activation	0.153652	0.1066	1.44138	144	621	0.0747381	0.991746
GO:0000122_negative_regulation_of_transcription_by_RNA_polymerase_II	0.19848	0.138191	1.43628	82	535	0.0754614	0.991746
KEGG:Pertussis_(hsa05133)	0.432055	0.301195	1.43447	16	75	0.0757197	0.991746
MGI:abnormal_fatty_acid_level	0.329384	0.229986	1.43219	29	123	0.0760444	0.991746
MGI:increased_circulating_triglyceride_level	0.388291	0.27151	1.43011	22	100	0.0763422	0.991746
GO:0016925_protein_sumoylation	0.344684	0.242181	1.42325	24	124	0.0773318	0.991746
REACTOMEDepositionofnewCENPAcontainingnucleosomesatthecentromereRHSA606279	0.499215	0.351217	1.42139	10	43	0.0776018	0.991746
REACTOMENucleosomeassemblyRHSA774815	0.499215	0.351217	1.42139	10	43	0.0776018	0.991746
GO:0042645_mitochondrial_nucleoid	0.423185	0.298485	1.41778	16	38	0.0781282	0.991746
KEGG:Adrenergic_signaling_in_cardiomyocytes_(hsa04261)	0.308387	0.217599	1.41722	34	149	0.0782087	0.991746
GO:0031625_ubiquitin_protein_ligase_binding	0.216475	0.152865	1.41611	66	241	0.0783709	0.991746
MGI:decreased_tumor_necrosis_factor_secretion	0.409662	0.2902	1.41165	19	85	0.079026	0.991746
GO:0005768_endosome	0.242929	0.172209	1.41066	51	160	0.0791725	0.991746
REACTOME:Chromosome_Maintenance_(R-HSA-73886)	0.323304	0.229269	1.41015	25	109	0.0792472	0.991746
GO:0010008_endosome_membrane	0.294747	0.209483	1.40702	36	125	0.0797106	0.991746
MGI:abnormal_follicular_B_cell_morphology	0.504664	0.358882	1.40621	12	47	0.0798308	0.991746
MGI:abnormal_insulin_secretion	0.359463	0.256809	1.39973	25	92	0.0807968	0.991746
KEGG:Fatty_acid_degradation_(hsa00071)	0.388714	0.278425	1.39612	21	44	0.0813397	0.991746
GO:0000030_mannosyltransferase_activity	0.552511	0.397981	1.38829	10	14	0.082525	0.991746
MGI:increased_circulating_glucose_level	0.276899	0.199852	1.38552	39	152	0.0829467	0.991746
KEGG:Lysine_degradation_(hsa00310)	0.432217	0.312969	1.38102	15	52	0.083636	0.991746
GO:0005681_spliceosomal_complex	0.441657	0.320294	1.37891	14	64	0.0839613	0.991746
GO:0006813_potassium_ion_transport	0.535862	0.388665	1.37872	11	64	0.0839901	0.991746
GO:0005765_lysosomal_membrane	0.212833	0.155555	1.36822	67	226	0.0856213	0.991746
KEGG:Purine_metabolism_(hsa00230)	0.203377	0.149106	1.36397	66	175	0.0862882	0.991746
MGI:abnormal_thyroid_hormone_level	0.481233	0.353112	1.36284	13	45	0.086467	0.991746
MGI:abnormal_hormone_level	0.148744	0.10921	1.362	139	626	0.0865987	0.991746
KEGG:Endocrine_and_other_factor-regulated_calcium_reabsorption_(hsa04961)	0.52078	0.383626	1.35752	11	48	0.087308	0.991746
abnormal_nervous_system_tract_morphology	0.317037	0.233759	1.35626	31	119	0.0875087	0.991746
REACTOME:Metabolism_of_proteins_(R-HSA-392499)	0.12592	0.0930055	1.3539	182	687	0.0878848	0.991746
abnormal_synapse_morphology	0.326767	0.244048	1.33895	27	101	0.0902943	0.991746
MGI:abnormal_oxygen_consumption	0.347173	0.260837	1.331	22	83	0.0915953	0.991746
GO:0019886_antigen_processing_and_presentation_of_exogenous_peptide_antigen_via_MHC_class_II	0.363345	0.273388	1.32905	20	94	0.0919163	0.991746
REACTOME:Peptide_ligand-binding_receptors_(R-HSA-375276)	0.312753	0.235441	1.32837	32	199	0.0920281	0.991746
MGI:abnormal_circulating_HDL_cholesterol_level	0.346272	0.26087	1.32738	22	81	0.0921921	0.991746
GO:0007420_brain_development	0.410299	0.309727	1.32471	18	86	0.0926332	0.991746
GO:0016020	0.0760402	0.0574547	1.32348	515	1725	0.0928378	0.991746
KEGG:Chagas_disease_(American_trypanosomiasis)_(hsa05142)	0.368627	0.278858	1.32192	22	104	0.0930978	0.991746
REACTOME:Class_A|1_(Rhodopsin-like_receptors)_(R-HSA-373076)	0.227278	0.17205	1.321	56	326	0.0932507	0.991746
MGI:abnormal_interleukin-12_secretion	0.435251	0.330003	1.31893	14	51	0.0935966	0.991746
REACTOME:Cellular_Senescence_(R-HSA-2559583)	0.337229	0.25601	1.31725	23	181	0.093878	0.991746
MGI:increased_eating_behavior	0.351296	0.267633	1.3126	22	109	0.0946587	0.991746
KEGG:AMPK_signaling_pathway_(hsa04152)	0.288235	0.220513	1.30711	31	124	0.095588	0.991746
MGI:increased_circulating_pituitary_hormone_level	0.390739	0.299188	1.306	17	77	0.0957766	0.991746
REACTOMESema4DinsemaphorinsignalingRHSA400685	0.470962	0.360811	1.30528	10	27	0.095898	0.991746
MGI:decreased_circulating_glucose_level	0.255597	0.196052	1.30372	43	192	0.0961641	0.991746
MGI:abnormal_seizure_response_to_pharmacological_agent	0.340389	0.262469	1.29688	24	103	0.0973367	0.991746
MGI:decreased_single-positive_T_cell_number	0.29579	0.228208	1.29614	32	188	0.0974639	0.991746
GO:0005782_peroxisomal_matrix	0.407582	0.314544	1.29579	17	43	0.0975246	0.991746
KEGG:Pyrimidine_metabolism_(hsa00240)	0.234059	0.181231	1.29149	42	105	0.0982665	0.991746
abnormal_cerebral_cortex_morphology	0.233763	0.182376	1.28176	48	198	0.0999627	0.991746
MGI:arthritis	0.42416	0.332479	1.27575	14	94	0.101022	0.991746
MGI:joint_inflammation	0.42416	0.332479	1.27575	14	100	0.101022	0.991746
GO:0000049_tRNA_binding	0.431691	0.338738	1.27441	13	30	0.101259	0.991746
abnormal_brain_white_matter_morphology	0.279828	0.220993	1.26623	33	127	0.102715	0.991746
GO:0006898_receptor-mediated_endocytosis	0.350273	0.278378	1.25827	19	113	0.104148	0.991746
abnormal_temporal_memory	0.324715	0.258658	1.25539	24	114	0.104669	0.991746
abnormal_behavior	0.0746595	0.0594937	1.25491	512	2037	0.104755	0.991746
GO:0016605_PML_body	0.342126	0.273004	1.25319	21	74	0.105068	0.991746
GO:0007265_Ras_protein_signal_transduction	0.197266	0.157518	1.25234	62	236	0.105222	0.991746
MGI:abnormal_dorsal_telencephalic_commissure_morphology	0.365036	0.291502	1.25226	20	79	0.105238	0.991746
REACTOME:Chromatin_modifying_enzymes_(R-HSA-3247509)	0.231896	0.185643	1.24915	42	253	0.105805	0.991746
REACTOME:Chromatin_organization_(R-HSA-4839726)	0.231896	0.185643	1.24915	42	253	0.105805	0.991746
MGI:decreased_IgM_level	0.409697	0.32875	1.24623	15	88	0.106341	0.991746
MGI:decreased_susceptibility_to_autoimmune_disorder	0.317691	0.255643	1.24272	24	128	0.106986	0.991746
REACTOME:BBSome-mediated_cargo-targeting_to_cilium_(R-HSA-5620922)	0.448551	0.36141	1.24112	11	23	0.107282	0.991746
GO:0007080_mitotic_metaphase_plate_congression	0.451859	0.364708	1.23896	11	36	0.10768	0.991746
GO:0006334_nucleosome_assembly	0.420475	0.339868	1.23717	11	142	0.108012	0.991746
GO:0005215_transporter_activity	0.306591	0.248448	1.23403	25	93	0.108597	0.991746
KEGG:Tuberculosis_(hsa05152)	0.250068	0.202783	1.23318	34	177	0.108755	0.991746
GO:0006325_chromatin_organization	0.235905	0.19181	1.22989	41	236	0.109369	0.991746
GO:0021987_cerebral_cortex_development	0.491651	0.400506	1.22757	10	23	0.109803	0.991746
thin_cerebral_cortex	0.402261	0.327775	1.22725	16	47	0.109865	0.991746
GO:0007169_transmembrane_receptor_protein_tyrosine_kinase_signaling_pathway	0.388985	0.317066	1.22682	15	80	0.109944	0.991746
GO:0048011_neurotrophin_TRK_receptor_signaling_pathway	0.151152	0.123235	1.22654	100	396	0.109998	0.991746
MGI:abnormal_circulating_insulin_level	0.212999	0.174075	1.2236	51	259	0.110551	0.991746
GO:0003714_transcription_corepressor_activity	0.269314	0.220832	1.21955	30	185	0.111318	0.991746
KEGG:Metabolism_of_xenobiotics_by_cytochrome_P450_(hsa00980)	0.482218	0.398635	1.20967	13	74	0.113202	0.991746
MGI:decreased_circulating_leptin_level	0.424774	0.351406	1.20878	12	74	0.113373	0.991746
MGI:abnormal_immature_B_cell_morphology	0.370373	0.306523	1.2083	18	124	0.113466	0.991746
REACTOME:Ribosomal_scanning_and_start_codon_recognition_(R-HSA-72702)	0.417086	0.346315	1.20435	13	63	0.114227	0.991746
KEGG:Synaptic_vesicle_cycle_(hsa04721)	0.388948	0.323123	1.20372	13	63	0.11435	0.991746
REACTOME:Oxidative_Stress_Induced_Senescence_(R-HSA-2559580)	0.416493	0.346365	1.20247	13	121	0.114591	0.991746
abnormal_response_to_new_environment	0.25958	0.217499	1.19348	35	131	0.116342	0.991746
KEGG:Drug_metabolism_-_cytochrome_P450_(hsa00982)	0.420419	0.352577	1.19242	17	68	0.116549	0.991746
abnormal_somatic_nervous_system_morphology	0.124679	0.105009	1.18732	152	615	0.117551	0.991746
GO:0090263_positive_regulation_of_canonical_Wnt_signaling_pathway	0.264323	0.223243	1.18402	30	124	0.118203	0.991746
GO:0034080	0.415129	0.350973	1.1828	10	43	0.118445	0.991746
MGI:abnormal_cytotoxic_T_cell_physiology	0.457259	0.388833	1.17598	11	65	0.119802	0.991746
KEGG:Glutathione_metabolism_(hsa00480)	0.357279	0.304118	1.1748	18	51	0.120037	0.991746
GO:0006629_lipid_metabolic_process	0.300496	0.256966	1.1694	25	87	0.121121	0.991746
GO:0033209_tumor_necrosis_factor-mediated_signaling_pathway	0.252669	0.216521	1.16695	32	153	0.121616	0.991746
REACTOME:Heparan_sulfate|heparin_(HS-GAG)_metabolism_(R-HSA-1638091)	0.444772	0.381647	1.1654	11	54	0.121928	0.991746
KEGG:Salmonella_infection_(hsa05132)	0.382368	0.330197	1.158	15	86	0.123433	0.991746
MGIhyporesponsivetotactilestimuli	0.445947	0.385519	1.15675	10	35	0.123688	0.991746
GO:0042803_protein_homodimerization_activity	0.120096	0.10396	1.15521	155	588	0.124002	0.991746
MGI:abnormal_food_intake	0.193932	0.168791	1.14895	57	285	0.125289	0.991746
GO:0098869_cellular_oxidant_detoxification	0.381298	0.33216	1.14793	15	55	0.125498	0.991746
GO:0071013_catalytic_step_2_spliceosome	0.327994	0.286572	1.14454	19	88	0.126199	0.991746
MGI:abnormal_brain_commissure_morphology	0.312416	0.273234	1.1434	23	97	0.126437	0.991746
GO:0006361_transcription_initiation_from_RNA_polymerase_I_promoter	0.314591	0.275447	1.14211	18	33	0.126704	0.991746
MGI:abnormal_voluntary_movement	0.100408	0.0882628	1.1376	216	914	0.127644	0.991746
MGI:abnormal_catecholamine_level	0.317186	0.279271	1.13576	22	99	0.128028	0.991746
REACTOMEAbortiveelongationofHIV1transcriptintheabsenceofTatRHSA167242	0.421041	0.373331	1.1278	10	23	0.129703	0.991746
GO:0012501_programmed_cell_death	0.213125	0.189081	1.12716	42	157	0.129837	0.991746
REACTOME:Late_Phase_of_HIV_Life_Cycle_(R-HSA-162599)	0.200401	0.177932	1.12628	44	129	0.130024	0.991746
MGI:cochlear_outer_hair_cell_degeneration	0.339285	0.303532	1.11779	17	59	0.131828	0.991746
MGI:cochlear_hair_cell_degeneration	0.31407	0.281218	1.11682	19	72	0.132036	0.991746
GO:0005884_actin_filament	0.418424	0.375321	1.11484	11	38	0.132459	0.991746
abnormal_cerebrum_morphology	0.149291	0.133996	1.11415	91	374	0.132608	0.991746
MGI:enlarged_brain_ventricle	0.313058	0.281126	1.11359	22	57	0.132728	0.991746
REACTOME:Post-translational_protein_modification_(R-HSA-597592)	0.131398	0.118664	1.10731	114	350	0.13408	0.991746
GO:0030276_clathrin_binding	0.321349	0.292444	1.09884	18	48	0.135919	0.991746
MGI:abnormal_effector_T_cell_morphology	0.189584	0.173402	1.09332	54	311	0.137127	0.991746
GO:0004872	0.219134	0.200561	1.0926	42	181	0.137284	0.991746
GO:0043161_proteasome-mediated_ubiquitin-dependent_protein_catabolic_process	0.245899	0.225622	1.08987	31	103	0.137884	0.991746
MGI:abnormal_CD8-positive_T_cell_morphology	0.225156	0.206598	1.08983	38	192	0.137895	0.991746
MGI:abnormal_long_term_depression	0.395669	0.363714	1.08786	13	63	0.138329	0.991746
MGI:increased_circulating_alanine_transaminase_level	0.3376	0.310398	1.08764	15	47	0.138378	0.991746
MGI:eye_inflammation	0.395753	0.36419	1.08666	12	48	0.138593	0.991746
GO:0000932_P-body	0.355873	0.32961	1.07968	14	63	0.140143	0.991746
MGI:abnormal_optic_nerve_morphology	0.346566	0.322813	1.07358	16	66	0.141505	0.991746
GO:0051260_protein_homooligomerization	0.232435	0.216743	1.0724	35	84	0.14177	0.991746
GO:0008017_microtubule_binding	0.235828	0.220846	1.06784	30	118	0.142797	0.991746
GO:0016266_O-glycan_processing	0.377056	0.353906	1.06541	14	60	0.143344	0.991746
MGI:abnormal_CD4-positive_T_cell_morphology	0.210104	0.197243	1.06521	42	241	0.143391	0.991746
GO:0034446_substrate_adhesion-dependent_cell_spreading	0.39742	0.373097	1.06519	11	31	0.143394	0.991746
GO:0006887_exocytosis	0.418572	0.393788	1.06294	10	39	0.143905	0.991746
abnormal_myelination	0.234916	0.222643	1.05512	32	120	0.145685	0.991746
MGI:abnormal_branchial_arch_morphology	0.27545	0.261217	1.05449	25	113	0.14583	0.991746
MGI:abnormal_left-right_axis_patterning	0.313202	0.298862	1.04798	18	54	0.147324	0.991746
MGI:abnormal_circulating_lipid_level	0.140753	0.134743	1.04461	87	383	0.148103	0.991746
GO:0042110	0.419952	0.402086	1.04443	10	35	0.148143	0.991746
REACTOME:RNA_Polymerase_I_Transcription_(R-HSA-73864)	0.266209	0.255338	1.04258	21	112	0.148572	0.991746
MGI:increased_IgG_level	0.238459	0.229045	1.0411	28	144	0.148915	0.991746
MGI:neurodegeneration	0.147924	0.142519	1.03793	79	273	0.149651	0.991746
REACTOME:HIV_Life_Cycle_(R-HSA-162587)	0.176302	0.170381	1.03475	48	142	0.150393	0.991746
MGI:increased_single-positive_T_cell_number	0.265106	0.256615	1.03309	24	121	0.150781	0.991746
GO:0006091_generation_of_precursor_metabolites_and_energy	0.303062	0.295315	1.02623	17	51	0.152391	0.991746
REACTOME:Glutathione_conjugation_(R-HSA-156590)	0.395834	0.386033	1.02539	13	37	0.15259	0.991746
MGI:abnormal_spleen_white_pulp_morphology	0.180204	0.175791	1.0251	48	218	0.152657	0.991746
MGI:abnormal_embryo_turning	0.198601	0.194018	1.02362	41	140	0.153006	0.991746
GO:0048010_vascular_endothelial_growth_factor_receptor_signaling_pathway	0.14726	0.144045	1.02233	73	291	0.153313	0.991746
GO:0008333_endosome_to_lysosome_transport	0.336437	0.329209	1.02196	14	35	0.1534	0.991746
GO:0006897_endocytosis	0.255451	0.251237	1.01677	25	68	0.154631	0.991746
GO:0006413_translational_initiation	0.23	0.226434	1.01575	25	156	0.154875	0.991746
REACTOME:EPHA-mediated_growth_cone_collapse_(R-HSA-3928663)	0.378062	0.372525	1.01486	11	34	0.155086	0.991746
KEGG:Starch_and_sucrose_metabolism_(hsa00500)	0.349081	0.344485	1.01334	13	56	0.155449	0.991746
MGI:increased_circulating_cholesterol_level	0.217783	0.214991	1.01299	34	122	0.155533	0.991746
MGI:abnormal_glycogen_level	0.301228	0.297437	1.01275	18	76	0.155591	0.991746
abnormal_object_recognition_memory	0.40705	0.402048	1.01244	10	44	0.155664	0.991746
MGI:decreased_eating_behavior	0.385825	0.382025	1.00995	11	59	0.156261	0.991746
MGI:increased_T_cell_proliferation	0.312799	0.310045	1.00888	16	91	0.156516	0.991746
REACTOME:RNA_Polymerase_I_Promoter_Clearance_(R-HSA-73854)	0.263335	0.261365	1.00754	20	110	0.156838	0.991746
MGI:abnormal_response_to_injury	0.145782	0.144815	1.00668	75	353	0.157044	0.991746
KEGG:Osteoclast_differentiation_(hsa04380)	0.293263	0.291455	1.00621	18	131	0.157158	0.991746
MGI:abnormal_gas_homeostasis	0.148232	0.149219	0.99338	73	327	0.160262	0.991746
abnormal_spatial_learning	0.210957	0.212751	0.991569	36	169	0.160704	0.991746
GO:0032956_regulation_of_actin_cytoskeleton_organization	0.355664	0.359499	0.989331	11	37	0.161251	0.991746
KEGG:Neuroactive_ligand-receptor_interaction_(hsa04080)	0.154474	0.156489	0.987122	69	275	0.161791	0.991746
MGI:decreased_exploration_in_new_environment	0.309597	0.313712	0.986883	17	72	0.16185	0.991746
MGI:abnormal_locomotor_behavior	0.0884549	0.0901637	0.981049	206	858	0.163284	0.991746
GO:0007603_phototransduction,_visible_light	0.265817	0.271263	0.979925	22	97	0.163562	0.991746
MGI:abnormal_vitelline_vasculature_morphology	0.206744	0.2117	0.976589	34	160	0.164386	0.991746
abnormal_spatial_reference_memory	0.365463	0.375653	0.972874	11	38	0.165308	0.991746
KEGG:Inflammatory_mediator_regulation_of_TRP_channels_(hsa04750)	0.274863	0.282668	0.972389	21	99	0.165429	0.991746
abnormal_synaptic_plasticity	0.376481	0.388117	0.97002	11	39	0.166018	0.991746
MGI:abnormal_CD8-positive_T_cell_physiology	0.326352	0.337302	0.967537	15	81	0.166638	0.991746
MGI:increased_circulating_HDL_cholesterol_level	0.339689	0.351768	0.965661	13	35	0.167107	0.991746
GO:0006310	0.350658	0.363636	0.964309	10	28	0.167446	0.991746
REACTOME:GPCR_ligand_binding_(R-HSA-500792)	0.13839	0.143776	0.962543	84	454	0.167889	0.991746
MGI:increased_pituitary_hormone_level	0.264904	0.275836	0.960367	20	89	0.168435	0.991746
MGI:hypoalgesia	0.23604	0.247019	0.955553	26	111	0.169649	0.991746
GO:0006486_protein_glycosylation	0.294601	0.308876	0.953782	16	35	0.170097	0.991746
REACTOME:Lipid_digestion_mobilization_and_transport_(R-HSA-73923)	0.374732	0.392901	0.953757	10	58	0.170103	0.991746
MGI:liver_inflammation	0.307464	0.323094	0.951623	16	97	0.170644	0.991746
KEGG:Glycine_serine_and_threonine_metabolism_(hsa00260)	0.351382	0.36997	0.949758	12	40	0.171118	0.991746
GO:0045454_cell_redox_homeostasis	0.311504	0.328019	0.94965	12	49	0.171145	0.991746
GO:0045892_negative_regulation_of_transcription,_DNA-templated	0.144316	0.152147	0.948533	68	471	0.171429	0.991746
GO:0000722_telomere_maintenance_via_recombination	0.302332	0.319302	0.946854	13	29	0.171857	0.991746
GO:0043130_ubiquitin_binding	0.259336	0.275823	0.940224	21	60	0.173551	0.991746
abnormal_response_to_novelty	0.182758	0.194582	0.939232	42	162	0.173806	0.991746
REACTOME:RNA_Polymerase_I_Promoter_Escape_(R-HSA-73772)	0.278991	0.297209	0.938705	15	31	0.173941	0.991746
MGI:neuron_degeneration	0.150104	0.159978	0.938278	62	226	0.174051	0.991746
REACTOME:Regulation_of_insulin_secretion_(R-HSA-422356)	0.333954	0.358078	0.932627	13	70	0.175506	0.991746
GO:0005667	0.359019	0.386402	0.929131	10	90	0.176411	0.991746
MGI:abnormal_osteoclast_physiology	0.303083	0.327879	0.924373	14	59	0.177646	0.991746
abnormal_behavioral_response_to_xenobiotic	0.156756	0.169705	0.923697	57	219	0.177822	0.991746
MGI:increased_T_cell_number	0.177026	0.192237	0.920875	44	236	0.178558	0.991746
MGI:increased_T_cell_apoptosis	0.346546	0.37693	0.919392	11	46	0.178945	0.991746
GO:0016050	0.368403	0.401388	0.917823	10	23	0.179356	0.991746
MGI:abnormal_tumor_necrosis_factor_level	0.283118	0.308845	0.9167	16	114	0.17965	0.991746
MGI:increased_IgG1_level	0.303285	0.330902	0.916542	13	63	0.179691	0.991746
GO:0000781	0.351294	0.383528	0.915954	10	31	0.179845	0.991746
KEGG:Type_II_diabetes_mellitus_(hsa04930)	0.3555	0.388554	0.914931	11	48	0.180114	0.991746
MGI:abnormal_follicle_stimulating_hormone_level	0.313744	0.343143	0.914326	12	54	0.180273	0.991746
MGI:albuminuria	0.297475	0.325357	0.914304	15	37	0.180279	0.991746
MGI:abnormal_neural_fold_morphology	0.315553	0.345795	0.912542	13	61	0.180742	0.991746
GO:0000062	0.355561	0.390032	0.91162	10	21	0.180985	0.991746
MGI:decreased_circulating_testosterone_level	0.349003	0.382852	0.911588	11	38	0.180993	0.991746
REACTOME:G_alpha_(s)_signalling_events_(R-HSA-418555)	0.227388	0.249508	0.911346	26	128	0.181056	0.991746
REACTOME:Cap-dependent_Translation_Initiation_(R-HSA-72737)	0.211774	0.232893	0.909317	24	125	0.181592	0.991746
REACTOME:Eukaryotic_Translation_Initiation_(R-HSA-72613)	0.211774	0.232893	0.909317	24	125	0.181592	0.991746
KEGG:Progesterone-mediated_oocyte_maturation_(hsa04914)	0.246133	0.271094	0.907925	20	88	0.181959	0.991746
GO:0000149_SNARE_binding	0.307711	0.339549	0.906234	13	41	0.182406	0.991746
REACTOME:MHC_class_II_antigen_presentation_(R-HSA-2132295)	0.290139	0.321149	0.903442	14	59	0.183146	0.991746
GO:0008021_synaptic_vesicle	0.315009	0.349643	0.900945	14	53	0.183809	0.991746
MGI:abnormal_glycogen_homeostasis	0.254378	0.283054	0.898691	19	84	0.184409	0.991746
MGI:abnormal_respiratory_quotient	0.30265	0.337732	0.896125	13	45	0.185093	0.991746
KEGG:N-Glycan_biosynthesis_(hsa00510)	0.254509	0.286185	0.889319	18	49	0.186916	0.991746
MGI:abnormal_inner_cell_mass_proliferation	0.245283	0.276459	0.88723	19	57	0.187478	0.991746
GO:0008286_insulin_receptor_signaling_pathway	0.130457	0.147094	0.8869	69	307	0.187566	0.991746
GO:0045087_innate_immune_response	0.0850756	0.0959386	0.886771	166	858	0.187601	0.991746
MGI:increased_CD4-positive_T_cell_number	0.275304	0.310675	0.886148	16	83	0.187769	0.991746
GO:0005509_calcium_ion_binding	0.134483	0.152771	0.880295	67	254	0.18935	0.991746
MGI:axon_degeneration	0.286683	0.32596	0.879504	16	46	0.189564	0.991746
MGI:increased_B_cell_number	0.21295	0.242484	0.878201	27	143	0.189917	0.991746
REACTOME:Axon_guidance_(R-HSA-422475)	0.106978	0.12185	0.877948	108	459	0.189986	0.991746
GO:0044212_transcription_regulatory_region_DNA_binding	0.223922	0.255067	0.877893	24	197	0.190001	0.991746
MGI:decreased_interferon-gamma_secretion	0.248305	0.282848	0.877875	20	124	0.190006	0.991746
GO:0007219_Notch_signaling_pathway	0.282846	0.322662	0.876603	16	113	0.190351	0.991746
GO:0051865_protein_autoubiquitination	0.283932	0.324304	0.875514	14	46	0.190647	0.991746
MGI:abnormal_circulating_gonadotropin_level	0.253335	0.289913	0.873833	17	71	0.191105	0.991746
MGI:abnormal_interferon-gamma_secretion	0.191875	0.220845	0.868823	33	197	0.192472	0.991746
GO:0007507_heart_development	0.300838	0.346329	0.868648	14	84	0.19252	0.991746
MGI:abnormal_maternal_behavior	0.224301	0.25852	0.867637	25	96	0.192797	0.991746
REACTOME:Transport_to_the_Golgi_and_subsequent_modification_(R-HSA-948021)	0.314694	0.363017	0.866885	13	36	0.193002	0.991746
REACTOMERecognitionofDNAdamagebyPCNAcontainingreplicationcomplexRHSA110314	0.32455	0.374766	0.866006	10	28	0.193243	0.991746
abnormal_action_potential	0.263749	0.305861	0.862316	18	79	0.194257	0.991746
REACTOME:Transport_of_vitamins_nucleosides_and_related_molecules_(R-HSA-425397)	0.351569	0.407998	0.861693	11	38	0.194428	0.991746
GO:0030165_PDZ_domain_binding	0.240388	0.282525	0.850854	20	63	0.197425	0.991746
abnormalcerebellumdevelopment	0.34902	0.410875	0.849454	10	83	0.197814	0.991746
KEGG:Endocytosis_(hsa04144)	0.132599	0.156252	0.848626	63	258	0.198045	0.991746
GO:0006360_transcription_by_RNA_polymerase_I	0.228598	0.26982	0.847221	19	35	0.198436	0.991746
MGI:abnormal_behavioral_response_to_addictive_substance	0.258878	0.305772	0.846636	18	68	0.198599	0.991746
KEGG:Shigellosis_(hsa05131)	0.306657	0.363701	0.843158	12	65	0.19957	0.991746
MGI:abnormal_T_cell_morphology	0.102095	0.121147	0.842741	111	607	0.199687	0.991746
REACTOME:Elongation_arrest_and_recovery_(R-HSA-112387)	0.298246	0.354467	0.841392	11	32	0.200064	0.991746
REACTOME:HIV_elongation_arrest_and_recovery_(R-HSA-167287)	0.298246	0.354467	0.841392	11	32	0.200064	0.991746
REACTOME:Pausing_and_recovery_of_HIV_elongation_(R-HSA-167290)	0.298246	0.354467	0.841392	11	32	0.200064	0.991746
KEGG:TNF_signaling_pathway_(hsa04668)	0.251562	0.300092	0.838282	18	110	0.200936	0.991746
KEGG:GnRH_signaling_pathway_(hsa04912)	0.231273	0.276009	0.837918	20	92	0.201038	0.991746
REACTOME:Fanconi_Anemia_pathway_(R-HSA-419524)	0.302418	0.361129	0.837424	12	24	0.201177	0.991746
MGIdecreasedretinalphotoreceptorcellnumber	0.342989	0.411188	0.83414	10	41	0.202101	0.991746
MGI:abnormal_cochlear_outer_hair_cell_number	0.317812	0.381512	0.833033	11	38	0.202413	0.991746
REACTOME:GTP_hydrolysis_and_joining_of_the_60S_ribosomal_subunit_(R-HSA-72706)	0.219132	0.263216	0.832518	20	118	0.202558	0.991746
abnormal_neuronal_migration	0.251532	0.302627	0.831163	17	85	0.202941	0.991746
GO:1903779_regulation_of_cardiac_conduction	0.283252	0.340816	0.831099	15	55	0.202959	0.991746
GO:0043433_negative_regulation_of_DNA-binding_transcription_factor_activity	0.296923	0.357597	0.830329	12	58	0.203177	0.991746
KEGG:Huntington,s_disease_(hsa05016)	0.131896	0.158991	0.829581	57	193	0.203388	0.991746
REACTOME:Processing_of_Capped_Intron-Containing_Pre-mRNA_(R-HSA-72203)	0.160581	0.193902	0.828154	37	146	0.203792	0.991746
GO:0004674_protein_serine/threonine_kinase_activity	0.126388	0.153333	0.824273	67	344	0.204892	0.991746
GO:0007416_synapse_assembly	0.316307	0.384101	0.823498	14	47	0.205112	0.991746
GO:0005759_mitochondrial_matrix	0.103335	0.125599	0.822738	101	285	0.205329	0.991746
REACTOME:HIV_Infection_(R-HSA-162906)	0.130045	0.158974	0.818023	57	182	0.206672	0.991746
GO:0032869_cellular_response_to_insulin_stimulus	0.30623	0.376156	0.814105	12	52	0.207792	0.991746
MGI:enlarged_lateral_ventricles	0.278473	0.342125	0.813951	15	41	0.207837	0.991746
abnormal_sexual_interaction	0.256317	0.315383	0.812715	17	67	0.208191	0.991746
abnormal_excitatory_postsynaptic_currents	0.29948	0.369806	0.809829	12	73	0.209019	0.991746
abnormal_social|conspecific_interaction	0.135193	0.167796	0.805701	58	257	0.210208	0.991746
abnormal_nervous_system_electrophysiology	0.149355	0.185585	0.804777	48	213	0.210474	0.991746
MGI:increased_circulating_gonadotropin_level	0.273229	0.340077	0.803431	13	43	0.210863	0.991746
KEGG:Complement_and_coagulation_cascades_(hsa04610)	0.261583	0.326001	0.8024	16	69	0.211161	0.991746
MGIabnormalendodermdevelopment	0.334353	0.41706	0.80169	10	34	0.211366	0.991746
GO:0051289_protein_homotetramerization	0.246456	0.307478	0.80154	16	39	0.211409	0.991746
GO:0045893_positive_regulation_of_transcription,_DNA-templated	0.110601	0.13804	0.801227	81	528	0.2115	0.991746
REACTOME:Gamma_carboxylation_hypusine_formation_and_arylsulfatase_activation_(R-HSA-163841)	0.314325	0.392759	0.800301	11	35	0.211768	0.991746
MGI:decreased_neutrophil_cell_number	0.256437	0.322092	0.796162	15	59	0.212969	0.991746
GO:0001725_stress_fiber	0.304154	0.383854	0.792367	11	36	0.214073	0.991746
MGI:abnormal_dendritic_cell_morphology	0.281976	0.356415	0.791145	13	69	0.21443	0.991746
MGI:abnormal_interferon_secretion	0.15969	0.202793	0.787451	38	220	0.215509	0.991746
GO:0006919_activation_of_cysteine-type_endopeptidase_activity_involved_in_apoptotic_process	0.212154	0.270256	0.785011	22	75	0.216223	0.991746
GO:0018279_protein_N-linked_glycosylation_via_asparagine	0.106043	0.135095	0.784956	83	271	0.21624	0.991746
REACTOME:Signaling_by_TGF-beta_Receptor_Complex_(R-HSA-170834)	0.226406	0.288675	0.784294	17	66	0.216434	0.991746
GO:0008201_heparin_binding	0.206162	0.263498	0.782407	23	81	0.216988	0.991746
REACTOME:Mitochondrial_tRNA_aminoacylation_(R-HSA-379726)	0.295676	0.379071	0.780002	11	21	0.217695	0.991746
KEGG:Epithelial_cell_signaling_in_Helicobacter_pylori_infection_(hsa05120)	0.23741	0.305599	0.77687	15	68	0.218618	0.991746
REACTOME:SRP-dependent_cotranslational_protein_targeting_to_membrane_(R-HSA-1799339)	0.189609	0.244593	0.775203	24	119	0.21911	0.991746
MGI:increased_spleen_red_pulp_amount	0.256056	0.330654	0.774393	15	41	0.219349	0.991746
GO:0005761_mitochondrial_ribosome	0.274013	0.354322	0.773345	11	26	0.219659	0.991746
MGI:abnormal_response_to_tactile_stimuli	0.258515	0.334836	0.772065	14	64	0.220038	0.991746
GO:0045003	0.256643	0.332862	0.771018	14	26	0.220348	0.991746
REACTOMEPausingandrecoveryofTatmediatedHIVelongationRHSA167238	0.284367	0.369072	0.770491	10	31	0.220504	0.991746
REACTOMETatmediatedHIVelongationarrestandrecoveryRHSA167243	0.284367	0.369072	0.770491	10	31	0.220504	0.991746
REACTOME:Infectious_disease_(R-HSA-5663205)	0.108381	0.141031	0.768491	73	249	0.221098	0.991746
REACTOME:Semaphorin_interactions_(R-HSA-373755)	0.212615	0.277033	0.767472	18	67	0.2214	0.991746
GO:0007005_mitochondrion_organization	0.223651	0.292183	0.765448	19	66	0.222002	0.991746
GO:0006406_mRNA_export_from_nucleus	0.237387	0.310617	0.764243	15	74	0.222361	0.991746
MGI:abnormal_CD8-positive_T_cell_number	0.170356	0.223392	0.762591	33	167	0.222854	0.991746
GO:0007605_sensory_perception_of_sound	0.221026	0.290092	0.761917	20	70	0.223055	0.991746
REACTOME:Asparagine_N-linked_glycosylation_(R-HSA-446203)	0.143744	0.188712	0.761711	44	118	0.223116	0.991746
MGI:abnormal_sensory_neuron_morphology	0.101029	0.133038	0.759402	95	381	0.223806	0.991746
MGI:astrocytosis	0.223169	0.294014	0.759041	18	50	0.223914	0.991746
MGI:increased_cholesterol_level	0.160985	0.212248	0.758474	35	138	0.224084	0.991746
GO:0004888_transmembrane_signaling_receptor_activity	0.268284	0.354534	0.756725	14	189	0.224607	0.991746
Synaptic_vesicle	0.0971729	0.128642	0.755375	93	382	0.225012	0.991746
GO:0000079_regulation_of_cyclin-dependent_protein_serine/threonine_kinase_activity	0.265638	0.352128	0.754379	11	33	0.225311	0.991746
GO:0005778_peroxisomal_membrane	0.260587	0.346627	0.75178	13	47	0.226092	0.991746
GO:0019882_antigen_processing_and_presentation	0.264784	0.352398	0.751378	11	35	0.226212	0.991746
GO:0001523_retinoid_metabolic_process	0.262695	0.349625	0.751362	14	61	0.226217	0.991746
GO:0004364	0.336796	0.45085	0.747026	10	35	0.227524	0.991746
PSD_(human_core)	0.0683982	0.0917148	0.745771	185	685	0.227903	0.991746
KEGGOthertypesofOglycanbiosynthesishsa00514	0.289146	0.38891	0.743477	11	31	0.228596	0.991746
MGI:abnormal_parietal_bone_morphology	0.295304	0.397427	0.74304	11	49	0.228729	0.991746
MGI:abnormal_lipid_homeostasis	0.0849032	0.114694	0.740257	123	563	0.229572	0.991746
MGI:cochlear_ganglion_degeneration	0.22154	0.299673	0.739274	16	53	0.22987	0.991746
MGI:abnormal_eating_behavior	0.11116	0.150727	0.737495	72	385	0.230411	0.991746
REACTOME:Activation_of_the_mRNA_upon_binding_of_the_cap-binding_complex_and_eIFs_and_subsequent_binding_to_43S_(R-HSA-72662)	0.249328	0.339795	0.73376	13	64	0.231547	0.991746
MGI:circling	0.217125	0.296267	0.732868	18	86	0.231819	0.991746
GO:0003735_structural_constituent_of_ribosome	0.119114	0.162949	0.730989	53	230	0.232393	0.991746
GO:0007275	0.154255	0.211102	0.730716	34	186	0.232476	0.991746
GO:0003924_GTPase_activity	0.144936	0.198794	0.729078	37	171	0.232977	0.991746
MGI:abnormal_osteoclast_cell_number	0.217896	0.299614	0.727256	17	79	0.233534	0.991746
GO:0000139_Golgi_membrane	0.0886683	0.121985	0.726881	110	361	0.233649	0.991746
MGIabnormalvitellinevascularremodeling	0.271068	0.373383	0.725979	11	55	0.233926	0.991746
GO:1902476_chloride_transmembrane_transport	0.199611	0.274981	0.725908	21	69	0.233948	0.991746
REACTOME:Post-translational_modification:_synthesis_of_GPI-anchored_proteins_(R-HSA-163125)	0.264328	0.367301	0.719651	11	26	0.23587	0.991746
REACTOME:RNA_Polymerase_I_Transcription_Initiation_(R-HSA-73762)	0.191966	0.267198	0.71844	19	48	0.236243	0.991746
GO:0048471_perinuclear_region_of_cytoplasm	0.0962665	0.134118	0.717772	89	337	0.236449	0.991746
MGI:abnormal_enzymecoenzyme_activity	0.139644	0.195075	0.715851	38	144	0.237042	0.991746
GO:0007155_cell_adhesion	0.106023	0.148233	0.715242	69	231	0.23723	0.991746
KEGG:Alzheimer,s_disease_(hsa05010)	0.132439	0.185679	0.713269	43	168	0.23784	0.991746
GO:0005911_cell-cell_junction	0.152176	0.213395	0.713117	33	100	0.237887	0.991746
REACTOME:Opioid_Signalling_(R-HSA-111885)	0.203398	0.285365	0.712764	19	84	0.237996	0.991746
GO:0006767_water-soluble_vitamin_metabolic_process	0.159834	0.22459	0.71167	32	86	0.238335	0.991746
MGI:abnormal_T_cell_number	0.0977305	0.137336	0.711616	87	464	0.238351	0.991746
MGI:increased_physiological_sensitivity_to_xenobiotic	0.140191	0.197785	0.708807	42	177	0.239222	0.991746
GO:0006749_glutathione_metabolic_process	0.261174	0.368578	0.708598	13	46	0.239287	0.991746
GO:0044822	0.053165	0.0752949	0.706091	271	1139	0.240066	0.991746
MGI:abnormal_retinal_photoreceptor_morphology	0.163965	0.232339	0.705715	32	118	0.240183	0.991746
REACTOME:Metabolism_of_vitamins_and_cofactors_(R-HSA-196854)	0.158634	0.225161	0.704535	33	84	0.24055	0.991746
REACTOME:Metabolism_of_water-soluble_vitamins_and_cofactors_(R-HSA-196849)	0.158634	0.225161	0.704535	33	84	0.24055	0.991746
MGI:abnormal_cerebellar_granule_layer	0.239961	0.342229	0.701172	14	62	0.241598	0.991746
MGI:abnormal_metabolism	0.0838835	0.119646	0.701098	108	424	0.241621	0.991746
MGI:increased_osteoclast_cell_number	0.248796	0.356928	0.697049	11	43	0.242886	0.991746
MGI:oxidative_stress	0.219393	0.315002	0.69648	16	55	0.243064	0.991746
GO:0006400_tRNA_modification	0.213978	0.307784	0.695222	16	48	0.243458	0.991746
MGI:decreased_circulating_HDL_cholesterol_level	0.258102	0.371254	0.695217	10	49	0.24346	0.991746
MGI:abnormal_circulating_pituitary_hormone_level	0.171066	0.24625	0.694686	25	123	0.243626	0.991746
MGI:impaired_behavioral_response_to_addictive_substance	0.280254	0.403597	0.694392	11	38	0.243718	0.991746
GO:0009055_electron_transfer_activity	0.161965	0.234034	0.69206	29	71	0.24445	0.991746
MGI:abnormal_triglyceride_level	0.12359	0.178842	0.69106	49	246	0.244764	0.991746
MGI:abnormal_socialconspecific_interaction	0.123689	0.179413	0.689414	51	244	0.245281	0.991746
MGI:abnormal_circulating_lipoprotein_level	0.169332	0.246968	0.685643	25	101	0.246469	0.991746
MGI:abnormal_lipoprotein_level	0.169332	0.246968	0.685643	25	101	0.246469	0.991746
GO:0097190_apoptotic_signaling_pathway	0.140415	0.20575	0.682453	37	115	0.247476	0.991746
GO:0005794_Golgi_apparatus	0.064521	0.0946026	0.682022	183	616	0.247613	0.991746
GO:0034641	0.0844924	0.123965	0.681581	99	324	0.247752	0.991746
MGI:abnormal_circulating_androgen_level	0.251167	0.368511	0.681573	12	52	0.247754	0.991746
MGI:abnormal_circulating_testosterone_level	0.251167	0.368511	0.681573	12	52	0.247754	0.991746
GO:0016485_protein_processing	0.223356	0.329171	0.67854	13	58	0.248715	0.991746
MGI:abnormal_circulating_free_fatty_acids_level	0.194295	0.286596	0.677939	18	86	0.248905	0.991746
MGI:abnormal_free_fatty_acids_level	0.194295	0.286596	0.677939	18	88	0.248905	0.991746
REACTOME:Platelet_homeostasis_(R-HSA-418346)	0.186651	0.275501	0.677496	22	79	0.249046	0.991746
REACTOME:Factors_involved_in_megakaryocyte_development_and_platelet_production_(R-HSA-983231)	0.178512	0.263617	0.677163	21	114	0.249151	0.991746
MGI:abnormal_leukocyte_tethering_or_rolling	0.236385	0.349323	0.676693	13	28	0.2493	0.991746
MGI:cochlear_inner_hair_cell_degeneration	0.226325	0.334477	0.676652	14	42	0.249313	0.991746
GO:0050790_regulation_of_catalytic_activity	0.252943	0.373829	0.676628	11	39	0.249321	0.991746
MGI:abnormal_corticosterone_level	0.22669	0.335257	0.676168	15	67	0.249467	0.991746
GO:0000723_telomere_maintenance	0.179216	0.265189	0.675807	20	75	0.249581	0.991746
GO:0016491_oxidoreductase_activity	0.203284	0.30125	0.674799	18	36	0.249902	0.991746
MGI:impaired_behavioral_response_to_xenobiotic	0.192549	0.286407	0.672292	21	67	0.250699	0.991746
KEGG:cGMP-PKG_signaling_pathway_(hsa04022)	0.134025	0.199358	0.672286	38	167	0.250701	0.991746
KEGG:Ubiquitin_mediated_proteolysis_(hsa04120)	0.143217	0.213326	0.671353	33	137	0.250998	0.991746
MGI:abnormal_cerebellar_layer_morphology	0.127196	0.189899	0.669811	44	163	0.251489	0.991746
MGI:abnormal_pituitary_hormone_level	0.147458	0.220183	0.669705	31	151	0.251523	0.991746
KEGG:RIG-I-like_receptor_signaling_pathway_(hsa04622)	0.229462	0.34376	0.667507	15	70	0.252224	0.991746
MGI:abnormal_cellular_extravasation	0.217575	0.32773	0.663885	15	41	0.253382	0.991746
REACTOME:Synthesis_of_bile_acids_and_bile_salts_(R-HSA-192105)	0.237519	0.358727	0.662116	12	27	0.253948	0.991746
REACTOME:Synthesis_of_bile_acids_and_bile_salts_via_7alpha-hydroxycholesterol_(R-HSA-193368)	0.237519	0.358727	0.662116	12	24	0.253948	0.991746
GO:0045815_positive_regulation_of_gene_expression,_epigenetic	0.213988	0.3236	0.661274	14	62	0.254218	0.991746
GO:0032201_telomere_maintenance_via_semi-conservative_replication	0.21667	0.329053	0.658466	12	24	0.255119	0.991746
REACTOME:Telomere_C-strand_(Lagging_Strand)_Synthesis_(R-HSA-174417)	0.21667	0.329053	0.658466	12	23	0.255119	0.991746
MGI:abnormal_glucose_tolerance	0.111012	0.168711	0.658004	58	244	0.255268	0.991746
GO:0006006_glucose_metabolic_process	0.163883	0.250103	0.655262	25	96	0.25615	0.991746
GO:0006396_RNA_processing	0.207925	0.318121	0.653604	15	63	0.256683	0.991746
MGI:abnormal_testosterone_level	0.22386	0.34251	0.653585	14	55	0.256689	0.991746
KEGG:Pancreatic_secretion_(hsa04972)	0.187327	0.287312	0.651998	19	96	0.257201	0.991746
GO:0008217_regulation_of_blood_pressure	0.278908	0.428403	0.65104	10	45	0.25751	0.991746
GO:0034599_cellular_response_to_oxidative_stress	0.239582	0.369513	0.648372	12	47	0.258372	0.991746
MGI:decreased_immature_B_cell_number	0.215248	0.333576	0.645273	15	94	0.259375	0.991746
GO:0006974_cellular_response_to_DNA_damage_stimulus	0.116623	0.18183	0.641382	46	183	0.260637	0.991746
KEGG:Axon_guidance_(hsa04360)	0.126639	0.197532	0.641103	39	127	0.260728	0.991746
GO:0032092_positive_regulation_of_protein_binding	0.238615	0.37412	0.637804	11	36	0.261801	0.991746
GO:0050852_T_cell_receptor_signaling_pathway	0.137099	0.215591	0.635923	33	146	0.262413	0.991746
KEGG:Renin_secretion_(hsa04924)	0.20521	0.323056	0.635216	15	65	0.262644	0.991746
KEGG:GPI-anchor_biosynthesis_(hsa00563)	0.214012	0.337689	0.633754	13	25	0.263121	0.991746
MGI:abnormal_maternal_nurturing	0.168816	0.269055	0.627439	23	92	0.265186	0.991746
MGI:decreased_CD8-positive_T_cell_number	0.170266	0.273831	0.621789	23	116	0.26704	0.991746
MGI:decreased_insulin_secretion	0.191783	0.308929	0.620799	17	65	0.267366	0.991746
MGI:altered_susceptibility_to_autoimmune_disorder	0.124049	0.200763	0.617887	40	207	0.268325	0.991746
GO:0006614_SRP-dependent_cotranslational_protein_targeting_to_membrane	0.155272	0.252897	0.613972	22	109	0.269617	0.991746
REACTOME:Potassium_Channels_(R-HSA-1296071)	0.184457	0.302013	0.610759	18	100	0.27068	0.991746
GO:0015030	0.231448	0.37932	0.610166	10	34	0.270876	0.991746
REACTOME:Toll-Like_Receptors_Cascades_(R-HSA-168898)	0.136241	0.225973	0.602908	30	138	0.273285	0.991746
MGI:abnormal_lymphocyte_morphology	0.0601306	0.0998275	0.602344	164	845	0.273472	0.991746
MGIabnormalspleniccellratio	0.227121	0.378638	0.599837	10	39	0.274308	0.991746
REACTOME:Macroautophagy_(R-HSA-1632852)	0.20186	0.336877	0.599209	12	56	0.274517	0.991746
MGI:abnormal_splenocyte_number	0.252363	0.421524	0.598693	10	34	0.274689	0.991746
GO:0005813_centrosome	0.0653101	0.109213	0.598008	131	405	0.274917	0.991746
GO:0000977_RNA_polymerase_II_regulatory_region_sequence-specific_DNA_binding	0.138427	0.231794	0.5972	28	138	0.275187	0.991746
MGI:abnormal_T_cell_physiology	0.0778884	0.130615	0.59632	95	468	0.275481	0.991746
GO:0004222_metalloendopeptidase_activity	0.205558	0.3451	0.595648	13	45	0.275705	0.991746
REACTOME:Signaling_by_NOTCH_(R-HSA-157118)	0.170675	0.288059	0.592499	20	107	0.276758	0.991746
GO:0000287_magnesium_ion_binding	0.121442	0.204995	0.592416	38	126	0.276786	0.991746
GO:0005802_trans-Golgi_network	0.115845	0.196719	0.588886	39	112	0.277969	0.991746
GO:0006888_ER_to_Golgi_vesicle-mediated_transport	0.101146	0.172182	0.587437	51	175	0.278455	0.991746
MGI:increased_IgM_level	0.190322	0.325348	0.584979	15	84	0.279281	0.991746
MGI:increased_lymphocyte_cell_number	0.0909424	0.155552	0.584641	68	348	0.279394	0.991746
abnormal_parental_behavior	0.128678	0.220423	0.583777	33	121	0.279685	0.991746
MGI:altered_response_to_myocardial_infarction	0.229251	0.392993	0.583346	10	64	0.27983	0.991746
GO:0006362	0.177653	0.304615	0.583204	14	29	0.279878	0.991746
REACTOME:RNA_Polymerase_I_Chain_Elongation_(R-HSA-73777)	0.177653	0.304615	0.583204	14	91	0.279878	0.991746
MGI:decreased_macrophage_cell_number	0.21552	0.369665	0.583016	11	66	0.279941	0.991746
MGI:abnormal_cochlear_hair_cell_morphology	0.120903	0.207708	0.582082	36	136	0.280256	0.991746
GO:0000922_spindle_pole	0.160497	0.276637	0.580169	19	59	0.2809	0.991746
REACTOME:Senescence-Associated_Secretory_Phenotype_(SASP)_(R-HSA-2559582)	0.216927	0.374009	0.580005	11	108	0.280955	0.991746
MGI:abnormal_somatic_motor_system_morphology	0.162872	0.28093	0.579759	21	72	0.281038	0.991746
GO:0044325_ion_channel_binding	0.166253	0.286896	0.57949	21	93	0.281129	0.991746
MGI:altered_response_of_heart_to_induced_stress	0.188126	0.326407	0.576354	15	59	0.282188	0.991746
abnormalcerebralcortexpyramidalcellmorphology	0.215602	0.374243	0.576103	10	22	0.282273	0.991746
GO:0006886_intracellular_protein_transport	0.121702	0.213197	0.570846	33	90	0.284052	0.991746
GO:0010595_positive_regulation_of_endothelial_cell_migration	0.207658	0.364756	0.569307	13	41	0.284574	0.991746
KEGG:Peroxisome_(hsa04146)	0.121164	0.213218	0.568264	36	83	0.284928	0.991746
MGI:abnormal_eatingdrinking_behavior	0.0781007	0.138188	0.565177	87	452	0.285977	0.991746
MGI:abnormal_emotionaffect_behavior	0.0770957	0.136516	0.564736	89	348	0.286127	0.991746
GO:0006370_7-methylguanosine_mRNA_capping	0.166775	0.296032	0.563368	15	37	0.286592	0.991746
REACTOME:Formation_of_the_Early_Elongation_Complex_(R-HSA-113418)	0.166775	0.296032	0.563368	15	34	0.286592	0.991746
REACTOME:Formation_of_the_HIV-1_Early_Elongation_Complex_(R-HSA-167158)	0.166775	0.296032	0.563368	15	34	0.286592	0.991746
REACTOME:mRNA_Capping_(R-HSA-72086)	0.166775	0.296032	0.563368	15	30	0.286592	0.991746
GO:0005793_endoplasmic_reticulum-Golgi_intermediate_compartment	0.181453	0.322441	0.562749	14	45	0.286803	0.991746
REACTOME:Activation_of_the_pre-replicative_complex_(R-HSA-68962)	0.178095	0.316637	0.562457	15	30	0.286902	0.991746
abnormal_emotion|affect_behavior	0.0703309	0.125152	0.561965	106	392	0.28707	0.991746
MGI:abnormal_tumor_necrosis_factor_secretion	0.122941	0.219098	0.56112	31	151	0.287358	0.991746
GO:0042393_histone_binding	0.171397	0.305535	0.560972	16	109	0.287408	0.991746
MGI:abnormal_dopamine_level	0.184998	0.329892	0.560784	16	62	0.287472	0.991746
GO:0005544_calcium-dependent_phospholipid_binding	0.166213	0.29702	0.5596	17	58	0.287876	0.991746
KEGG:Toxoplasmosis_(hsa05145)	0.153352	0.274185	0.559301	23	118	0.287978	0.991746
KEGG:mRNA_surveillance_pathway_(hsa03015)	0.151791	0.272268	0.557504	22	91	0.288591	0.991746
GO:0038095_Fc-epsilon_receptor_signaling_pathway	0.0830781	0.149112	0.557152	68	316	0.288712	0.991746
REACTOME:G1|S_Transition_(R-HSA-69206)	0.13703	0.246018	0.556991	24	60	0.288767	0.991746
GO:0006260_DNA_replication	0.114923	0.206426	0.556726	32	99	0.288857	0.991746
REACTOME:Formation_of_the_ternary_complex_and_subsequently_the_43S_complex_(R-HSA-72695)	0.197839	0.358126	0.55243	12	56	0.290327	0.991746
REACTOME:Translation_initiation_complex_formation_(R-HSA-72649)	0.197839	0.358126	0.55243	12	63	0.290327	0.991746
MGI:increased_circulating_corticosterone_level	0.217323	0.394793	0.550474	11	39	0.290997	0.991746
MGI:increased_circulating_glucocorticoid_level	0.217323	0.394793	0.550474	11	39	0.290997	0.991746
KEGG:Basal_cell_carcinoma_(hsa05217)	0.205454	0.374796	0.548175	11	55	0.291786	0.991746
REACTOME:Cargo_trafficking_to_the_periciliary_membrane_(R-HSA-5620920)	0.150114	0.274581	0.546702	20	51	0.292292	0.991746
GO:0007204_positive_regulation_of_cytosolic_calcium_ion_concentration	0.170071	0.311372	0.5462	18	74	0.292464	0.991746
REACTOME:RHO_GTPases_Activate_WASPs_and_WAVEs_(R-HSA-5663213)	0.206198	0.378142	0.545292	11	36	0.292776	0.991746
GO:0043005_neuron_projection	0.146431	0.269114	0.544121	22	111	0.293179	0.991746
REACTOME:Formation_of_HIV_elongation_complex_in_the_absence_of_HIV_Tat_(R-HSA-167152)	0.151776	0.278979	0.544042	17	45	0.293206	0.991746
REACTOME:Formation_of_RNA_Pol_II_elongation_complex__(R-HSA-112382)	0.151776	0.278979	0.544042	17	45	0.293206	0.991746
REACTOME:RNA_Polymerase_II_Transcription_Elongation_(R-HSA-75955)	0.151776	0.278979	0.544042	17	45	0.293206	0.991746
KEGG:Thyroid_hormone_synthesis_(hsa04918)	0.146923	0.271792	0.540571	21	72	0.294402	0.991746
abnormal_hindbrain_morphology	0.07727	0.14491	0.533229	77	318	0.296937	0.991746
KEGG:Bile_secretion_(hsa04976)	0.194832	0.365941	0.532413	13	72	0.29722	0.991746
KEGG:Base_excision_repair_(hsa03410)	0.18028	0.34094	0.528775	11	33	0.298481	0.991746
MGI:increased_oxygen_consumption	0.170904	0.324121	0.527284	15	53	0.298998	0.991746
MGI:increased_susceptibility_to_pharmacologically_induced_seizures	0.166167	0.315963	0.525906	17	79	0.299477	0.991746
REACTOME:Telomere_Maintenance_(R-HSA-157579)	0.154153	0.294008	0.524316	16	81	0.300029	0.991746
MGI:increased_cell_proliferation	0.134671	0.259229	0.519506	21	113	0.301704	0.991746
MGI:abnormal_cerebellar_Purkinje_cell_layer	0.10524	0.202708	0.519172	39	135	0.30182	0.991746
GO:0005518_collagen_binding	0.155563	0.299912	0.518696	16	49	0.301987	0.991746
MGI:abnormal_circulating_corticosterone_level	0.178297	0.345599	0.515906	14	62	0.30296	0.991746
MGI:abnormal_circulating_glucocorticoid_level	0.178297	0.345599	0.515906	14	63	0.30296	0.991746
GO:0001525_angiogenesis	0.168349	0.326549	0.515542	16	93	0.303087	0.991746
KEGG:Propanoate_metabolism_(hsa00640)	0.188799	0.367386	0.513898	12	28	0.303662	0.991746
REACTOME:p75_NTR_receptor-mediated_signalling_(R-HSA-193704)	0.13342	0.259738	0.51367	21	83	0.303742	0.991746
MGI:abnormal_leukocyte_migration	0.116106	0.226409	0.512815	31	116	0.30404	0.991746
MGI:abnormal_gut-associated_lymphoid_tissue_morphology	0.17346	0.341046	0.508611	14	76	0.305512	0.991746
MGI:abnormal_Peyer's_patch_morphology	0.17346	0.341046	0.508611	14	74	0.305512	0.991746
GO:0000045_autophagosome_assembly	0.187721	0.369765	0.507675	11	45	0.30584	0.991746
GO:0005815_microtubule_organizing_center	0.16615	0.329875	0.503675	13	59	0.307245	0.991746
MGI:abnormal_mechanoreceptor_morphology	0.0995773	0.19849	0.501674	40	156	0.307948	0.991746
GO:0031514_motile_cilium	0.201955	0.40393	0.499976	11	32	0.308546	0.991746
REACTOME:Sulfur_amino_acid_metabolism_(R-HSA-1614635)	0.201575	0.404191	0.498711	10	24	0.308991	0.991746
GO:0008237_metallopeptidase_activity	0.182329	0.367958	0.495517	12	51	0.310118	0.991746
GO:0050434_positive_regulation_of_viral_transcription	0.1338	0.273337	0.489504	18	44	0.312242	0.991746
REACTOME:Transcription-coupled_NER_(TC-NER)_(R-HSA-73937)	0.114678	0.234407	0.489227	25	47	0.31234	0.991746
MGI:abnormal_circulating_tumor_necrosis_factor_level	0.168681	0.346228	0.487196	13	85	0.31306	0.991746
GO:0005789_endoplasmic_reticulum_membrane	0.050905	0.10455	0.486896	140	558	0.313166	0.991746
GO:0000165_MAPK_cascade	0.0800397	0.164446	0.486724	56	240	0.313227	0.991746
MGIdecreasedIgElevel	0.206561	0.425373	0.485599	10	51	0.313626	0.991746
GO:0007173_epidermal_growth_factor_receptor_signaling_pathway	0.0668467	0.137772	0.485199	81	330	0.313768	0.991746
MGI:abnormal_hair_cell_morphology	0.0983465	0.203013	0.484435	38	143	0.314039	0.991746
MGIabnormalmitochondrialATPsynthesiscoupledelectrontransport	0.200385	0.415817	0.481907	10	21	0.314936	0.991746
MGIabnormaloxidativephosphorylation	0.200385	0.415817	0.481907	10	23	0.314936	0.991746
GO:0000978_RNA_polymerase_II_proximal_promoter_sequence-specific_DNA_binding	0.0887329	0.184616	0.480635	49	242	0.315388	0.991746
GO:0061630_ubiquitin_protein_ligase_activity	0.114733	0.239406	0.47924	28	138	0.315884	0.991746
GO:0030496_midbody	0.109759	0.229331	0.478604	27	103	0.31611	0.991746
REACTOME:Formation_of_HIV-1_elongation_complex_containing_HIV-1_Tat_(R-HSA-167200)	0.136006	0.285926	0.475667	16	44	0.317156	0.991746
REACTOME:HIV_Transcription_Elongation_(R-HSA-167169)	0.136006	0.285926	0.475667	16	44	0.317156	0.991746
REACTOME:Tat-mediated_elongation_of_the_HIV-1_transcript_(R-HSA-167246)	0.136006	0.285926	0.475667	16	44	0.317156	0.991746
GO:0008076_voltage-gated_potassium_channel_complex	0.154012	0.324054	0.475265	15	78	0.317299	0.991746
MGI:Purkinje_cell_degeneration	0.146268	0.307935	0.474997	16	43	0.317395	0.991746
GO:0030049_muscle_filament_sliding	0.192802	0.406789	0.473961	10	43	0.317764	0.991746
REACTOME:Fatty_acid_triacylglycerol_and_ketone_body_metabolism_(R-HSA-535734)	0.103214	0.217798	0.473896	36	98	0.317787	0.991746
MGI:abnormal_touch_nociception	0.0782253	0.165629	0.472293	59	211	0.318359	0.991746
GO:0030155	0.17756	0.376014	0.472217	10	25	0.318386	0.991746
REACTOME:Mitotic_Prophase_(R-HSA-68875)	0.108655	0.230702	0.470978	29	139	0.318828	0.991746
GO:0030529	0.154113	0.327384	0.470742	14	73	0.318912	0.991746
MGI:decreased_susceptibility_to_injury	0.115504	0.245716	0.47007	24	105	0.319153	0.991746
REACTOME:Anchoring_of_the_basal_body_to_the_plasma_membrane_(R-HSA-5620912)	0.0958952	0.204027	0.470012	33	90	0.319173	0.991746
GO:0000096_sulfur_amino_acid_metabolic_process	0.175494	0.373888	0.469377	11	25	0.3194	0.991746
MGI:abnormal_embryo_hatching	0.178473	0.383049	0.465926	10	33	0.320634	0.991746
REACTOMENuclearsignalingbyERBB4RHSA1251985	0.178444	0.385494	0.462897	10	34	0.321719	0.991746
MGI:decreased_interleukin-6_secretion	0.146218	0.317599	0.460387	17	62	0.322619	0.991746
MGI:abnormal_B_cell_number	0.0730594	0.159772	0.457273	64	328	0.323737	0.991746
MGI:abnormal_outer_hair_cell_stereociliary_bundle_morphology	0.154593	0.338182	0.45713	14	43	0.323789	0.991746
GO:0055088_lipid_homeostasis	0.183581	0.402903	0.455645	10	31	0.324323	0.991746
GO:0098792	0.10957	0.241242	0.454191	27	105	0.324846	0.991746
MGI:pericardial_edema	0.177052	0.391137	0.45266	11	62	0.325397	0.991746
MGI:abnormal_wound_healing	0.108506	0.240202	0.451729	28	126	0.325732	0.991746
REACTOME:Dual_incision_reaction_in_TC-NER_(R-HSA-110304)	0.12768	0.283477	0.450405	17	31	0.326209	0.991746
REACTOME:Formation_of_transcription-coupled_NER_(TC-NER)_repair_complex_(R-HSA-110302)	0.12768	0.283477	0.450405	17	31	0.326209	0.991746
GO:0006915_apoptotic_process	0.0632239	0.140698	0.449359	79	344	0.326586	0.991746
MGI:decreased_fatty_acid_level	0.126383	0.282385	0.447556	19	62	0.327237	0.991746
MGI:dermatitis	0.155278	0.351227	0.442102	12	53	0.329208	0.991746
REACTOME:TRAF6_Mediated_Induction_of_proinflammatory_cytokines_(R-HSA-168180)	0.15694	0.355298	0.441715	12	63	0.329348	0.991746
GO:0010467_gene_expression	0.0347598	0.0788891	0.440616	243	954	0.329746	0.991746
KEGG:Glycerolipid_metabolism_(hsa00561)	0.125558	0.284965	0.440608	19	59	0.329748	0.991746
MGI:abnormal_photoreceptor_outer_segment_morphology	0.123301	0.280901	0.438946	22	80	0.33035	0.991746
REACTOME:O-linked_glycosylation_of_mucins_(R-HSA-913709)	0.138727	0.316523	0.438284	18	66	0.33059	0.991746
REACTOME:PI3K|AKT_activation_(R-HSA-198203)	0.11288	0.258047	0.437439	21	101	0.330896	0.991746
MGI:abnormal_lymphocyte_cell_number	0.0494683	0.113264	0.436752	127	679	0.331146	0.991746
GO:0003713_transcription_coactivator_activity	0.078062	0.179621	0.434592	48	250	0.331929	0.991746
GO:0043123_positive_regulation_of_I-kappaB_kinase/NF-kappaB_signaling	0.093692	0.215785	0.434191	34	154	0.332075	0.991746
MGI:increased_thermal_nociceptive_threshold	0.125182	0.289658	0.432172	19	68	0.332808	0.991746
MGI:hyperglycemia	0.110013	0.255142	0.431183	22	69	0.333168	0.991746
KEGG:Cysteine_and_methionine_metabolism_(hsa00270)	0.165909	0.385136	0.430781	11	38	0.333314	0.991746
GO:0090502_RNA_phosphodiester_bond_hydrolysis,_endonucleolytic	0.167983	0.393563	0.426827	10	38	0.334753	0.991746
MGI:abnormal_olfactory_bulb_morphology	0.131936	0.309158	0.426757	18	90	0.334778	0.991746
MGI:abnormal_cell_chemotaxis	0.120603	0.283126	0.425971	20	94	0.335065	0.991746
MGI:impaired_glucose_tolerance	0.0854247	0.201228	0.424516	41	144	0.335595	0.991746
KEGG:Apoptosis_(hsa04210)	0.138707	0.328257	0.422555	14	86	0.33631	0.991746
MGIdecreasedplateletaggregation	0.173116	0.41036	0.421864	10	43	0.336562	0.991746
MGI:abnormal_splenocyte_morphology	0.168463	0.401388	0.4197	11	37	0.337352	0.991746
MGI:decreased_IgG1_level	0.130077	0.30998	0.419629	18	103	0.337378	0.991746
GO:0000784_nuclear_chromosome,_telomeric_region	0.0889874	0.212144	0.419467	34	138	0.337437	0.991746
GO:0030374_nuclear_receptor_transcription_coactivator_activity	0.157246	0.375744	0.418494	11	49	0.337793	0.991746
REACTOME:Vesicle-mediated_transport_(R-HSA-5653656)	0.0758372	0.181638	0.417518	46	195	0.33815	0.991746
GO:0000981_DNA-binding_transcription_factor_activity,_RNA_polymerase_II-specific	0.130815	0.313653	0.417068	16	135	0.338314	0.991746
REACTOME:Ion_channel_transport_(R-HSA-983712)	0.0749825	0.180184	0.416144	51	197	0.338652	0.991746
GO:0032088_negative_regulation_of_NF-kappaB_transcription_factor_activity	0.123664	0.297556	0.4156	16	67	0.338851	0.991746
REACTOME:Extension_of_Telomeres_(R-HSA-180786)	0.128085	0.308778	0.414813	14	29	0.339139	0.991746
MGI:decreased_IgG3_level	0.162658	0.394577	0.412234	11	67	0.340084	0.991746
KEGG:Mucin_type_O-Glycan_biosynthesis_(hsa00512)	0.154106	0.374257	0.411764	13	31	0.340256	0.991746
abnormal_circadian_rhythm	0.121574	0.297605	0.408507	18	68	0.341451	0.991746
GO:0007267_cell-cell_signaling	0.0822885	0.201536	0.408308	39	236	0.341524	0.991746
MGI:abnormal_circulating_cholesterol_level	0.0714778	0.175522	0.407229	50	211	0.34192	0.991746
GO:0006891_intra-Golgi_vesicle-mediated_transport	0.151252	0.371529	0.407108	10	26	0.341964	0.991746
REACTOME:Base_Excision_Repair_(R-HSA-73884)	0.123706	0.3039	0.40706	14	35	0.341982	0.991746
REACTOME:Resolution_of_Abasic_Sites_(AP_sites)_(R-HSA-73933)	0.123706	0.3039	0.40706	14	35	0.341982	0.991746
GO:0043154_negative_regulation_of_cysteine-type_endopeptidase_activity_involved_in_apoptotic_process	0.157085	0.385955	0.407004	10	60	0.342003	0.991746
GO:0005543_phospholipid_binding	0.123124	0.302587	0.406904	17	63	0.342039	0.991746
MGI:abnormal_lipid_level	0.048913	0.120722	0.40517	111	508	0.342676	0.991746
GO:0006805_xenobiotic_metabolic_process	0.0762541	0.188425	0.404692	49	191	0.342852	0.991746
GO:0036297_interstrand_cross-link_repair	0.110024	0.272893	0.403175	21	46	0.34341	0.991746
GO:0032588_trans-Golgi_network_membrane	0.128326	0.319787	0.401286	14	50	0.344105	0.991746
MGI:decreased_energy_expenditure	0.160532	0.400065	0.401265	11	44	0.344112	0.991746
REACTOME:Nucleotide_Excision_Repair_(R-HSA-73885)	0.0923098	0.230559	0.400374	26	52	0.34444	0.991746
REACTOMEDoubleStrandBreakRepairRHSA73890	0.153626	0.383916	0.400154	11	22	0.344522	0.991746
GO:0000278_mitotic_cell_cycle	0.0406595	0.101631	0.400068	136	426	0.344553	0.991746
REACTOME:Cell_death_signalling_via_NRAGE_NRIF_and_NADE_(R-HSA-204998)	0.123249	0.309322	0.398449	16	61	0.34515	0.991746
REACTOME:Ion_transport_by_P-type_ATPases_(R-HSA-936837)	0.154078	0.388022	0.397085	11	47	0.345652	0.991746
MGI:abnormal_interleukin-10_secretion	0.152389	0.384313	0.396522	10	54	0.34586	0.991746
GO:0030521_androgen_receptor_signaling_pathway	0.148569	0.375469	0.395689	11	39	0.346167	0.991746
MGIabnormalnoradrenalinelevel	0.154293	0.390444	0.395172	11	41	0.346358	0.991746
MGI:decreased_IgG_level	0.0813138	0.20593	0.394862	39	191	0.346472	0.991746
MGI:increased_incidence_of_chemically-induced_tumors	0.121228	0.30765	0.394046	17	77	0.346774	0.991746
MGI:hypoglycemia	0.12262	0.311428	0.393736	18	85	0.346888	0.991746
KEGG:Platelet_activation_(hsa04611)	0.0878741	0.224527	0.391374	30	131	0.34776	0.991746
KEGG:Mineral_absorption_(hsa04978)	0.134649	0.344185	0.391212	13	51	0.34782	0.991746
REACTOME:Class_I_MHC_mediated_antigen_processing_&_presentation_(R-HSA-983169)	0.066949	0.171292	0.390847	52	224	0.347955	0.991746
GO:0005524_ATP_binding	0.0612832	0.15721	0.389818	63	248	0.348336	0.991746
GO:0001077_proximal_promoter_DNA-binding_transcription_activator_activity,_RNA_polymerase_II-specific	0.113442	0.291862	0.388683	18	138	0.348755	0.991746
abnormal_innervation	0.0953557	0.246062	0.387528	29	133	0.349183	0.991746
KEGG:Alanine_aspartate_and_glutamate_metabolism_(hsa00250)	0.12213	0.315943	0.386556	16	35	0.349542	0.991746
REACTOME:HATs_acetylate_histones_(R-HSA-3214847)	0.102025	0.26545	0.384348	21	143	0.35036	0.991746
REACTOME:Phospholipase_C-mediated_cascade;_FGFR4_(R-HSA-5654228)	0.141346	0.367816	0.384286	11	48	0.350383	0.991746
REACTOME:Bile_acid_and_bile_salt_metabolism_(R-HSA-194068)	0.126565	0.335755	0.376956	14	35	0.353103	0.991746
GO:0016023	0.127436	0.338122	0.376894	15	55	0.353126	0.991746
MGI:abnormal_cellular_replicative_senescence	0.138426	0.36796	0.376197	12	46	0.353385	0.991746
MGI:early_cellular_replicative_senescence	0.138426	0.36796	0.376197	12	39	0.353385	0.991746
MGI:decreased_double-positive_T_cell_number	0.107008	0.285758	0.37447	20	95	0.354027	0.991746
GO:0006357_regulation_of_transcription_by_RNA_polymerase_II	0.0613568	0.163909	0.374335	58	329	0.354077	0.991746
MGI:abnormal_interleukin_level	0.0827605	0.223149	0.370876	31	187	0.355365	0.991746
GO:0005730_nucleolus	0.0329687	0.0890755	0.370121	196	704	0.355646	0.991746
MGI:abnormal_granulocyte_morphology	0.0654997	0.177058	0.369933	51	273	0.355716	0.991746
REACTOME:RNA_Pol_II_CTD_phosphorylation_and_interaction_with_CE_(R-HSA-167160)	0.112754	0.3049	0.369805	14	28	0.355764	0.991746
REACTOME:RNA_Pol_II_CTD_phosphorylation_and_interaction_with_CE_(R-HSA-77075)	0.112754	0.3049	0.369805	14	28	0.355764	0.991746
KEGG:Leishmaniasis_(hsa05140)	0.12927	0.350223	0.369107	14	72	0.356024	0.991746
GO:0030509_BMP_signaling_pathway	0.111003	0.304841	0.364134	19	93	0.357879	0.991746
GO:0005769_early_endosome	0.0670484	0.184337	0.363726	46	145	0.358031	0.991746
GO:0034587_piRNA_metabolic_process	0.108898	0.30088	0.36193	16	40	0.358702	0.991746
MGI:abnormal_granulocyte_physiology	0.0770569	0.213559	0.360823	35	193	0.359116	0.991746
MGI:decreased_brain_size	0.0990676	0.277603	0.356869	21	114	0.360595	0.991746
GO:0005770_late_endosome	0.0875233	0.246583	0.354945	26	88	0.361315	0.991746
MGI:increased_glycogen_level	0.122642	0.345935	0.354525	12	35	0.361473	0.991746
abnormal_aggression-related_behavior	0.114288	0.322379	0.354513	17	69	0.361477	0.991746
GO:0030426_growth_cone	0.132053	0.373306	0.353738	12	50	0.361768	0.991746
GO:0006766_vitamin_metabolic_process	0.0664529	0.188657	0.352242	47	138	0.362328	0.991746
GO:0006368_transcription_elongation_from_RNA_polymerase_II_promoter	0.0833685	0.237086	0.351638	25	78	0.362555	0.991746
REACTOME:ABC-family_proteins_mediated_transport_(R-HSA-382556)	0.119859	0.342563	0.349891	16	42	0.36321	0.991746
REACTOME:Intrinsic_Pathway_for_Apoptosis_(R-HSA-109606)	0.12714	0.367112	0.346325	11	38	0.364549	0.991746
REACTOME:Amine_ligand-binding_receptors_(R-HSA-375280)	0.127696	0.371678	0.343565	12	42	0.365587	0.991746
REACTOME:Metabolism_of_nucleotides_(R-HSA-15869)	0.0766468	0.223931	0.342279	30	80	0.366071	0.991746
abnormal_motor_capabilities|coordination|movement	0.0239126	0.0702136	0.34057	348	1398	0.366714	0.991746
GO:0008543_fibroblast_growth_factor_receptor_signaling_pathway	0.0476758	0.14291	0.333608	74	318	0.369338	0.991746
MGI:decreased_granulocyte_number	0.0826467	0.249087	0.331799	24	114	0.370021	0.991746
GO:0016311_dephosphorylation	0.100059	0.303392	0.329803	18	65	0.370775	0.991746
REACTOME:3_-UTR-mediated_translational_regulation_(R-HSA-157279)	0.0883041	0.26824	0.329198	19	117	0.371003	0.991746
REACTOME:Formation_of_a_pool_of_free_40S_subunits_(R-HSA-72689)	0.0883041	0.26824	0.329198	19	107	0.371003	0.991746
REACTOME:L13a-mediated_translational_silencing_of_Ceruloplasmin_expression_(R-HSA-156827)	0.0883041	0.26824	0.329198	19	117	0.371003	0.991746
GO:0060395	0.137285	0.417482	0.32884	10	46	0.371138	0.991746
MGI:abnormal_double-positive_T_cell_morphology	0.0831726	0.25308	0.328642	25	122	0.371213	0.991746
GO:0005777_peroxisome	0.0669404	0.203739	0.32856	39	109	0.371244	0.991746
REACTOME:DNA_Replication_Pre-Initiation_(R-HSA-69002)	0.0981902	0.29946	0.327891	17	35	0.371497	0.991746
REACTOME:M|G1_Transition_(R-HSA-68874)	0.0981902	0.29946	0.327891	17	35	0.371497	0.991746
GO:0002224_toll-like_receptor_signaling_pathway	0.0751125	0.229336	0.327522	29	119	0.371637	0.991746
GO:0006363_termination_of_RNA_polymerase_I_transcription	0.0944145	0.288294	0.327494	16	33	0.371647	0.991746
REACTOME:RNA_Polymerase_I_Transcription_Termination_(R-HSA-73863)	0.0944145	0.288294	0.327494	16	32	0.371647	0.991746
MGI:abnormal_gastrulation	0.0539173	0.164914	0.326943	58	212	0.371856	0.991746
GO:0060271_cilium_assembly	0.108419	0.332262	0.326306	14	44	0.372096	0.991746
MGI:abnormal_cerebellar_cortex_morphology	0.0588508	0.180651	0.325771	49	190	0.372299	0.991746
GO:0000724_double-strand_break_repair_via_homologous_recombination	0.063454	0.196634	0.322701	39	159	0.373461	0.991746
abnormal_telencephalon_development	0.0985466	0.305822	0.322235	18	88	0.373637	0.991746
GO:0000186_activation_of_MAPKK_activity	0.0521214	0.161883	0.321969	58	218	0.373738	0.991746
GO:0043066_negative_regulation_of_apoptotic_process	0.0445089	0.138254	0.321937	80	383	0.37375	0.991746
REACTOME:Epigenetic_regulation_of_gene_expression_(R-HSA-212165)	0.0828777	0.257928	0.321322	21	127	0.373983	0.991746
GO:0016192_vesicle-mediated_transport	0.0822687	0.256717	0.320465	23	66	0.374308	0.991746
MGI:decreased_leukocyte_cell_number	0.0380638	0.118982	0.319911	117	626	0.374518	0.991746
GO:0030133	0.119195	0.372926	0.319621	10	52	0.374628	0.991746
GO:0032147_activation_of_protein_kinase_activity	0.0880956	0.27577	0.319453	19	54	0.374692	0.991746
GO:0019058_viral_life_cycle	0.060706	0.190131	0.319286	37	151	0.374755	0.991746
GO:0045814_negative_regulation_of_gene_expression,_epigenetic	0.0838163	0.263115	0.318554	20	95	0.375032	0.991746
KEGG:Alcoholism_(hsa05034)	0.0938944	0.29516	0.318114	16	180	0.375199	0.991746
MGI:abnormal_neuromuscular_synapse_morphology	0.0980286	0.310545	0.315666	17	56	0.376128	0.991746
MGI:abnormal_respiratory_electron_transport_chain	0.0866385	0.274995	0.315054	21	44	0.37636	0.991746
GO:0030018_Z_disc	0.117089	0.371791	0.314932	12	53	0.376407	0.991746
REACTOME:Neuronal_System_(R-HSA-112316)	0.0506614	0.161723	0.31326	61	291	0.377041	0.991746
GO:0042493_response_to_drug	0.103264	0.335525	0.307769	15	69	0.379129	0.991746
GO:0006338_chromatin_remodeling	0.0951971	0.309591	0.307493	17	72	0.379234	0.991746
GO:0007030_Golgi_organization	0.076954	0.251853	0.305552	24	68	0.379973	0.991746
MGI:abnormal_adiponectin_level	0.127151	0.417783	0.304348	10	43	0.380431	0.991746
GO:0031201_SNARE_complex	0.0909065	0.30221	0.300806	18	50	0.381781	0.991746
REACTOME:MyD88:Mal_cascade_initiated_on_plasma_membrane_(R-HSA-166058)	0.086155	0.288403	0.298731	19	86	0.382572	0.991746
REACTOME:Toll_Like_Receptor_2_(TLR2)_Cascade_(R-HSA-181438)	0.086155	0.288403	0.298731	19	86	0.382572	0.991746
REACTOME:Toll_Like_Receptor_TLR1:TLR2_Cascade_(R-HSA-168179)	0.086155	0.288403	0.298731	19	86	0.382572	0.991746
REACTOME:Toll_Like_Receptor_TLR6:TLR2_Cascade_(R-HSA-168188)	0.086155	0.288403	0.298731	19	86	0.382572	0.991746
GO:0007165	0.0265289	0.0889718	0.298173	207	947	0.382786	0.991746
GO:0005871_kinesin_complex	0.100961	0.342818	0.294503	13	37	0.384187	0.991746
REACTOME:Phase_1_-_Functionalization_of_compounds_(R-HSA-211945)	0.0906537	0.309718	0.292698	19	79	0.384877	0.991746
MGI:abnormal_monocyte_morphology	0.0778258	0.267211	0.291252	20	94	0.385429	0.991746
GO:0009986_cell_surface	0.0390033	0.134028	0.291008	91	411	0.385523	0.991746
MGI:abnormal_interleukin-4_secretion	0.0948332	0.326067	0.29084	15	99	0.385587	0.991746
abnormal_astrocyte_morphology	0.073678	0.25375	0.290356	25	87	0.385772	0.991746
MGI:abnormal_cochlear_outer_hair_cell_morphology	0.0653858	0.225442	0.290034	31	110	0.385895	0.991746
KEGG:Vibrio_cholerae_infection_(hsa05110)	0.0946293	0.331008	0.285882	13	54	0.387484	0.991746
GO:0008206_bile_acid_metabolic_process	0.0882501	0.308952	0.285644	16	41	0.387576	0.991746
KEGG:Homologous_recombination_(hsa03440)	0.100566	0.353217	0.284715	12	29	0.387931	0.991746
GO:0007346_regulation_of_mitotic_cell_cycle	0.0781402	0.276948	0.282147	19	71	0.388915	0.991746
REACTOME:Integration_of_energy_metabolism_(R-HSA-163685)	0.0824634	0.292419	0.282004	19	91	0.38897	0.991746
MGI:abnormal_iron_level	0.0878596	0.311874	0.281715	15	64	0.389081	0.991746
GO:0006284_base-excision_repair	0.0808197	0.287064	0.281539	17	58	0.389149	0.991746
REACTOME:MyD88_dependent_cascade_initiated_on_endosome_(R-HSA-975155)	0.0931117	0.330901	0.281388	14	79	0.389206	0.991746
REACTOME:Toll_Like_Receptor_7|8_(TLR7|8)_Cascade_(R-HSA-168181)	0.0931117	0.330901	0.281388	14	79	0.389206	0.991746
REACTOME:Toll_Like_Receptor_9_(TLR9)_Cascade_(R-HSA-168138)	0.0931117	0.330901	0.281388	14	83	0.389206	0.991746
MGI:abnormal_neutrophil_morphology	0.063512	0.226957	0.279841	32	162	0.3898	0.991746
KEGG:Retrograde_endocannabinoid_signaling_(hsa04723)	0.076409	0.273982	0.278883	22	103	0.390167	0.991746
REACTOME:PI3K_Cascade_(R-HSA-109704)	0.0780793	0.280597	0.278262	18	80	0.390406	0.991746
MGI:abnormal_somatic_sensory_system_morphology	0.0338352	0.122762	0.275617	112	463	0.391421	0.991746
GO:0005506	0.112151	0.409331	0.273987	10	28	0.392047	0.991746
REACTOME:Negative_epigenetic_regulation_of_rRNA_expression_(R-HSA-5250941)	0.0727479	0.268094	0.271352	19	110	0.39306	0.991746
REACTOMELaggingStrandSynthesisRHSA69186	0.0994343	0.367166	0.270816	10	21	0.393266	0.991746
REACTOME:G_alpha_(q)_signalling_events_(R-HSA-416476)	0.06017	0.22234	0.270622	34	190	0.393341	0.991746
MGI:abnormal_Purkinje_cell_morphology	0.0567979	0.210045	0.270408	36	123	0.393423	0.991746
REACTOME:Glucose_metabolism_(R-HSA-70326)	0.08271	0.307021	0.269395	17	72	0.393813	0.991746
GO:1901687_glutathione_derivative_biosynthetic_process	0.0998202	0.371161	0.268941	14	32	0.393988	0.991746
KEGG:Sphingolipid_metabolism_(hsa00600)	0.0818743	0.305207	0.268258	16	47	0.39425	0.991746
REACTOME:Signaling_by_GPCR_(R-HSA-372790)	0.0257443	0.0966118	0.266471	178	1243	0.394938	0.991746
MGI:abnormal_olfactory_lobe_morphology	0.0779719	0.293227	0.26591	20	98	0.395154	0.991746
GO:0038083	0.110196	0.415834	0.265	10	39	0.395505	0.991746
GO:0006418_tRNA_aminoacylation_for_protein_translation	0.0830586	0.314173	0.264372	16	42	0.395747	0.991746
REACTOME:tRNA_Aminoacylation_(R-HSA-379724)	0.0830586	0.314173	0.264372	16	42	0.395747	0.991746
GO:0019902	0.106525	0.403461	0.264027	10	39	0.39588	0.991746
MGI:demyelination	0.0767425	0.296491	0.258836	18	54	0.397881	0.991746
REACTOME:Glycosaminoglycan_metabolism_(R-HSA-1630316)	0.0568394	0.21963	0.258797	34	119	0.397896	0.991746
MGI:abnormal_cochlear_inner_hair_cell_morphology	0.0692202	0.268427	0.257873	22	89	0.398252	0.991746
REACTOMENglycanantennaeelongationinthemedialtransGolgiRHSA975576	0.10821	0.419967	0.257664	10	20	0.398333	0.991746
GO:0006955_immune_response	0.0516293	0.201629	0.256061	40	299	0.398952	0.991746
GO:0007059_chromosome_segregation	0.0854139	0.335792	0.254366	13	53	0.399607	0.991746
REACTOME:MyD88_cascade_initiated_on_plasma_membrane_(R-HSA-975871)	0.0873802	0.343809	0.254153	13	76	0.399688	0.991746
REACTOME:Toll_Like_Receptor_10_(TLR10)_Cascade_(R-HSA-168142)	0.0873802	0.343809	0.254153	13	76	0.399688	0.991746
REACTOME:Toll_Like_Receptor_5_(TLR5)_Cascade_(R-HSA-168176)	0.0873802	0.343809	0.254153	13	76	0.399688	0.991746
REACTOME:TRAF6_mediated_induction_of_NFkB_and_MAP_kinases_upon_TLR7|8_or_9_activation_(R-HSA-975138)	0.0873802	0.343809	0.254153	13	77	0.399688	0.991746
MGI:increased_immunoglobulin_level	0.0501745	0.19801	0.253394	38	204	0.399982	0.991746
KEGG:T_cell_receptor_signaling_pathway_(hsa04660)	0.0632576	0.249793	0.25324	24	104	0.400042	0.991746
MGI:abnormal_spleen_B_cell_follicle_morphology	0.059313	0.235025	0.25237	26	112	0.400378	0.991746
REACTOME:Retinoid_metabolism_and_transport_(R-HSA-975634)	0.105225	0.421286	0.249772	10	42	0.401382	0.991746
KEGG:Nicotinate_and_nicotinamide_metabolism_(hsa00760)	0.0905089	0.362548	0.249646	12	29	0.40143	0.991746
MGI:increased_CD8-positive_T_cell_number	0.0758036	0.310502	0.244132	16	65	0.403564	0.991746
GO:0008104_protein_localization	0.0746159	0.306966	0.243076	14	35	0.403973	0.991746
abnormal_grooming_behavior	0.0814382	0.336646	0.241911	16	75	0.404425	0.991746
REACTOME:Non-integrin_membrane-ECM_interactions_(R-HSA-3000171)	0.0806284	0.335378	0.24041	15	42	0.405006	0.991746
REACTOME:Striated_Muscle_Contraction_(R-HSA-390522)	0.0927473	0.389455	0.238146	11	35	0.405884	0.991746
GO:0007268_chemical_synaptic_transmission	0.032822	0.138003	0.237836	88	391	0.406004	0.991746
MGI:abnormal_myelin_sheath_morphology	0.0803865	0.338199	0.23769	13	43	0.406061	0.991746
GO:0030148_sphingolipid_biosynthetic_process	0.076757	0.325443	0.235854	15	43	0.406773	0.991746
abnormal_telencephalon_morphology	0.0269737	0.114644	0.235283	126	514	0.406994	0.991746
MGI:embryonic_growth_arrest	0.0373451	0.160959	0.232016	59	221	0.408263	0.991746
MGI:abnormal_leukocyte_cell_number	0.0222574	0.0973135	0.228719	173	870	0.409544	0.991746
MGI:abnormal_cholesterol_homeostasis	0.0382543	0.167365	0.228568	55	242	0.409602	0.991746
GO:0007596_blood_coagulation	0.0275671	0.127233	0.216667	99	479	0.414234	0.991746
REACTOME:S_Phase_(R-HSA-69242)	0.0454634	0.210233	0.216252	31	79	0.414395	0.991746
GO:0018108_peptidyl-tyrosine_phosphorylation	0.0520101	0.240917	0.215884	28	89	0.414539	0.991746
MGI:abnormal_male_germ_cell_apoptosis	0.0512257	0.239021	0.214315	27	99	0.415151	0.991746
KEGG:Morphine_addiction_(hsa05032)	0.066002	0.30935	0.213357	18	93	0.415524	0.991746
MGI:abnormal_interleukin-6_secretion	0.0492816	0.231919	0.212495	29	117	0.41586	0.991746
GO:0045296_cadherin_binding	0.0838611	0.397144	0.21116	10	21	0.416381	0.991746
MGI:small_lymph_nodes	0.0734568	0.349232	0.210338	13	52	0.416702	0.991746
KEGG:DNA_replication_(hsa03030)	0.0587809	0.280028	0.209911	18	36	0.416869	0.991746
GO:0050900_leukocyte_migration	0.0525017	0.252838	0.20765	25	110	0.417751	0.991746
GO:0098655_cation_transmembrane_transport	0.0639377	0.308161	0.207481	16	55	0.417817	0.991746
MGI:abnormal_cholesterol_level	0.0358135	0.174029	0.205791	51	234	0.418477	0.991746
abnormal_temporal_lobe_morphology	0.0390649	0.192278	0.203169	41	222	0.419501	0.991746
MGI:abnormal_motor_coordination_balance	0.0227999	0.113625	0.200659	128	529	0.420483	0.991746
GO:0015629_actin_cytoskeleton	0.0324234	0.161851	0.200329	62	195	0.420612	0.991746
REACTOME:NoRC_negatively_regulates_rRNA_expression_(R-HSA-427413)	0.0537514	0.274153	0.196063	18	107	0.42228	0.991746
MGI:decreased_aggression	0.0812611	0.415962	0.195357	10	39	0.422557	0.991746
MGI:abnormal_cochlear_hair_cell_stereociliary_bundle_morphology	0.0538336	0.279002	0.192951	21	58	0.423499	0.991746
MGI:abnormal_visceral_yolk_sac_morphology	0.0391252	0.203087	0.192652	39	174	0.423616	0.991746
GO:0006501	0.0626413	0.326472	0.191873	14	32	0.423921	0.991746
MGI:decreased_vertical_activity	0.0628621	0.329729	0.190648	15	85	0.424401	0.991746
GO:0055037_recycling_endosome	0.0513258	0.269942	0.190136	18	70	0.424601	0.991746
MGI:gliosis	0.044905	0.238145	0.188562	28	91	0.425218	0.991746
GO:0004252_serine-type_endopeptidase_activity	0.0535392	0.286073	0.187152	17	146	0.425771	0.991746
REACTOME:Muscle_contraction_(R-HSA-397014)	0.0546223	0.294786	0.185295	18	66	0.426499	0.991746
MGI:abnormal_T_cell_apoptosis	0.0556171	0.300761	0.184921	18	77	0.426645	0.991746
GO:0012505	0.0675749	0.368557	0.18335	10	26	0.427262	0.991746
GO:0051092_positive_regulation_of_NF-kappaB_transcription_factor_activity	0.038829	0.212374	0.182833	35	134	0.427465	0.991746
MGIabnormaltrigeminalganglionmorphology	0.0759899	0.415636	0.182828	10	43	0.427466	0.991746
GO:0008270_zinc_ion_binding	0.0285033	0.156199	0.182481	65	260	0.427603	0.991746
abnormal_consumption_behavior	0.0242618	0.135771	0.178696	90	456	0.429088	0.991746
REACTOME:PI-3K_cascade:FGFR1_(R-HSA-5654689)	0.0476477	0.270383	0.176223	20	98	0.430059	0.991746
REACTOME:PI-3K_cascade:FGFR2_(R-HSA-5654695)	0.0476477	0.270383	0.176223	20	98	0.430059	0.991746
REACTOME:PI-3K_cascade:FGFR3_(R-HSA-5654710)	0.0476477	0.270383	0.176223	20	98	0.430059	0.991746
REACTOME:PI-3K_cascade:FGFR4_(R-HSA-5654720)	0.0476477	0.270383	0.176223	20	98	0.430059	0.991746
REACTOME:PI3K_events_in_ERBB2_signaling_(R-HSA-1963642)	0.0476477	0.270383	0.176223	20	98	0.430059	0.991746
REACTOME:PI3K_events_in_ERBB4_signaling_(R-HSA-1250342)	0.0476477	0.270383	0.176223	20	98	0.430059	0.991746
REACTOME:PIP3_activates_AKT_signaling_(R-HSA-1257604)	0.0476477	0.270383	0.176223	20	98	0.430059	0.991746
REACTOME:Role_of_LAT2|NTAL|LAB_on_calcium_mobilization_(R-HSA-2730905)	0.0476477	0.270383	0.176223	20	147	0.430059	0.991746
GO:0007417_central_nervous_system_development	0.0546277	0.310977	0.175665	16	94	0.430279	0.991746
abnormal_hippocampus_morphology	0.0344592	0.19643	0.175427	39	216	0.430372	0.991746
MGI:abnormal_cerebellum_morphology	0.0284056	0.162105	0.17523	61	241	0.430449	0.991746
MGI:abnormal_metencephalon_morphology	0.0284056	0.162105	0.17523	61	245	0.430449	0.991746
MGI:abnormal_head_size	0.051941	0.296462	0.175203	18	64	0.43046	0.991746
KEGGMalariahsa05144	0.0715712	0.411988	0.173722	10	49	0.431042	0.991746
REACTOMEPhospholipaseCmediatedcascadeFGFR3RHSA5654227	0.0664624	0.385326	0.172484	10	46	0.431529	0.991746
REACTOME:Iron_uptake_and_transport_(R-HSA-917937)	0.0580304	0.339713	0.170822	11	43	0.432182	0.991746
REACTOME:Nonsense_Mediated_Decay_(NMD)_independent_of_the_Exon_Junction_Complex_(EJC)_(R-HSA-975956)	0.0476041	0.279134	0.170542	17	100	0.432292	0.991746
KEGG:Tryptophan_metabolism_(hsa00380)	0.0606471	0.355951	0.17038	13	40	0.432356	0.991746
REACTOME:MAP_kinase_activation_in_TLR_cascade_(R-HSA-450294)	0.0628451	0.369154	0.170241	11	48	0.43241	0.991746
GO:0000184_nuclear-transcribed_mRNA_catabolic_process,_nonsense-mediated_decay	0.0418283	0.248518	0.168311	22	140	0.433169	0.991746
MGI:abnormal_cell_proliferation	0.0184251	0.110036	0.167446	129	551	0.43351	0.991746
GO:0051015_actin_filament_binding	0.0455442	0.273737	0.166379	23	96	0.433929	0.991746
GO:0006414_translational_elongation	0.0439588	0.269526	0.163097	17	94	0.435221	0.991746
GO:0002223_stimulatory_C-type_lectin_receptor_signaling_pathway	0.0391867	0.244388	0.160346	24	121	0.436304	0.991746
GO:0044281_small_molecule_metabolic_process	0.00923869	0.0576585	0.160231	513	1706	0.436349	0.991746
GO:0005739_mitochondrion	0.0118521	0.0745223	0.15904	288	946	0.436819	0.991746
GO:0010951_negative_regulation_of_endopeptidase_activity	0.051007	0.323394	0.157724	16	99	0.437337	0.991746
GO:0008094_DNA-dependent_ATPase_activity	0.0501003	0.317748	0.157673	14	32	0.437357	0.991746
MGI:abnormal_platelet_aggregation	0.0514344	0.338965	0.151739	15	57	0.439696	0.991746
MGI:abnormal_frontal_bone_morphology	0.0493792	0.325865	0.151533	15	59	0.439778	0.991746
KEGG:Circadian_entrainment_(hsa04713)	0.0470612	0.313533	0.1501	16	96	0.440343	0.991746
REACTOME:Nonsense_Mediated_Decay_(NMD)_enhanced_by_the_Exon_Junction_Complex_(EJC)_(R-HSA-975957)	0.0400322	0.26693	0.149973	19	111	0.440393	0.991746
REACTOME:Nonsense-Mediated_Decay_(NMD)_(R-HSA-927802)	0.0400322	0.26693	0.149973	19	111	0.440393	0.991746
MGI:abnormal_circulating_aspartate_transaminase_level	0.0592402	0.395853	0.149652	10	40	0.44052	0.991746
REACTOME:Nitric_oxide_stimulates_guanylate_cyclase_(R-HSA-392154)	0.0622427	0.417325	0.149147	10	25	0.440719	0.991746
GO:0002576_platelet_degranulation	0.04751	0.319958	0.148488	16	85	0.440979	0.991746
REACTOME:Platelet_degranulation__(R-HSA-114608)	0.04751	0.319958	0.148488	16	82	0.440979	0.991746
GO:0006816_calcium_ion_transport	0.0486066	0.327852	0.148258	14	63	0.44107	0.991746
REACTOME:Disease_(R-HSA-1643685)	0.0175038	0.118281	0.147985	106	483	0.441177	0.991746
Cav2_channels	0.0281148	0.193232	0.145498	41	207	0.442159	0.991746
GO:0042981_regulation_of_apoptotic_process	0.022831	0.157696	0.144779	61	216	0.442443	0.991746
abnormal_basal_ganglion_morphology	0.051377	0.355324	0.144592	13	66	0.442517	0.991746
GO:0043565_sequence-specific_DNA_binding	0.0375745	0.25988	0.144584	23	210	0.44252	0.991746
REACTOME:Activated_TLR4_signalling_(R-HSA-166054)	0.0348665	0.253354	0.13762	25	110	0.44527	0.991746
REACTOME:Toll_Like_Receptor_4_(TLR4)_Cascade_(R-HSA-166016)	0.0348665	0.253354	0.13762	25	119	0.44527	0.991746
KEGG:Cardiac_muscle_contraction_(hsa04260)	0.0428387	0.311944	0.137328	15	78	0.445386	0.991746
GO:0016259	0.0355146	0.271056	0.131023	18	87	0.447878	0.991746
GO:0005525_GTP_binding	0.0334754	0.255529	0.131004	22	104	0.447886	0.991746
MGI:impaired_righting_response	0.0416883	0.320625	0.130022	15	79	0.448275	0.991746
GO:0022627_cytosolic_small_ribosomal_subunit	0.0488766	0.383573	0.127425	10	48	0.449302	0.991746
MGI:impaired_balance	0.0400925	0.318768	0.125773	17	91	0.449956	0.991746
REACTOME:M_Phase_(R-HSA-68886)	0.0196614	0.157485	0.124846	58	258	0.450323	0.991746
MGI:abnormal_calcium_ion_homeostasis	0.0336246	0.269849	0.124605	22	71	0.450418	0.991746
GO:0005254_chloride_channel_activity	0.0420854	0.339463	0.123976	13	39	0.450667	0.991746
KEGG:Valine_leucine_and_isoleucine_degradation_(hsa00280)	0.0295359	0.238612	0.123782	29	47	0.450744	0.991746
REACTOME:Sphingolipid_de_novo_biosynthesis_(R-HSA-1660661)	0.0423177	0.346152	0.122252	13	33	0.45135	0.991746
MGI:increased_anxiety-related_response	0.0281952	0.231813	0.121629	31	130	0.451596	0.991746
MGI:decreased_body_temperature	0.0348514	0.287372	0.121276	20	54	0.451736	0.991746
KEGG:cAMP_signaling_pathway_(hsa04024)	0.0217319	0.179811	0.12086	48	200	0.451901	0.991746
REACTOMENegativeregulationofFGFR4signalingRHSA5654733	0.0465563	0.386434	0.120477	10	31	0.452053	0.991746
GO:0032467	0.0437095	0.363645	0.120198	10	38	0.452163	0.991746
abnormal_limbic_system_morphology	0.0214122	0.180161	0.11885	47	253	0.452697	0.991746
GO:0005758_mitochondrial_intermembrane_space	0.03477	0.296304	0.117345	18	55	0.453293	0.991746
GO:0014069_postsynaptic_density	0.043949	0.374657	0.117305	12	50	0.453309	0.991746
GO:0048015_phosphatidylinositol-mediated_signaling	0.027812	0.237231	0.117236	26	113	0.453337	0.991746
GO:0006415_translational_termination	0.0339812	0.293138	0.115922	15	85	0.453857	0.991746
GO:0007179_transforming_growth_factor_beta_receptor_signaling_pathway	0.025892	0.226702	0.114211	29	146	0.454535	0.991746
MGIdecreasedtrophoblastgiantcellnumber	0.0448148	0.398184	0.112548	10	36	0.455195	0.991746
MGI:abnormal_phospholipid_level	0.0431946	0.38752	0.111464	11	34	0.455624	0.991746
MGI:abnormal_ion_homeostasis	0.0202432	0.182883	0.110689	47	200	0.455931	0.991746
MGI:abnormal_redox_activity	0.0318535	0.290487	0.109655	19	64	0.456341	0.991746
REACTOME:GPCR_downstream_signaling_(R-HSA-388396)	0.0130276	0.119044	0.109436	120	982	0.456429	0.991746
REACTOME:RIG-I|MDA5_mediated_induction_of_IFN-alpha|beta_pathways_(R-HSA-168928)	0.0427859	0.397086	0.10775	10	53	0.457097	0.991746
MGI:abnormal_body_temperature	0.0262302	0.243848	0.107568	27	82	0.457169	0.991746
MGI:abnormal_mitosis	0.0280774	0.262006	0.107163	20	72	0.45733	0.991746
GO:0061025_membrane_fusion	0.0350922	0.328019	0.106982	15	28	0.457402	0.991746
REACTOME:Sialic_acid_metabolism_(R-HSA-4085001)	0.0411989	0.385269	0.106935	12	33	0.45742	0.991746
MGI:improved_glucose_tolerance	0.0326045	0.30779	0.105931	17	102	0.457819	0.991746
REACTOME:DNA_Repair_(R-HSA-73894)	0.0162838	0.153942	0.105779	62	147	0.457879	0.991746
abnormal_lateral_ventricle_morphology	0.0246808	0.233772	0.105576	31	98	0.457959	0.991746
MGI:increased_circulating_interleukin-6_level	0.0357459	0.34336	0.104106	12	51	0.458543	0.991746
GO:0003777_microtubule_motor_activity	0.0291192	0.289115	0.100718	18	55	0.459887	0.991746
GO:0008307_structural_constituent_of_muscle	0.0332584	0.338702	0.0981937	15	42	0.460889	0.991746
MGI:abnormal_fearanxiety-related_behavior	0.0161842	0.167044	0.0968861	58	224	0.461408	0.991746
REACTOME:Transport_of_inorganic_cations|anions_and_amino_acids|oligopeptides_(R-HSA-425393)	0.0238708	0.250052	0.0954633	25	95	0.461973	0.991746
MGI:abnormal_amino_acid_level	0.0169275	0.178834	0.094655	51	166	0.462294	0.991746
MGI:abnormal_cell_cycle	0.0171608	0.189293	0.0906571	41	181	0.463883	0.991746
GO:0008033_tRNA_processing	0.017899	0.201049	0.0890279	35	113	0.46453	0.991746
REACTOME:Eukaryotic_Translation_Elongation_(R-HSA-156842)	0.0247173	0.280442	0.0881371	17	101	0.464884	0.991746
REACTOME:O-linked_glycosylation_(R-HSA-5173105)	0.0193001	0.223778	0.0862468	35	105	0.465635	0.991746
GO:0030424_axon	0.0219604	0.255105	0.0860835	26	88	0.4657	0.991746
MGI:abnormal_chromosome_morphology	0.0266957	0.312127	0.0855282	16	41	0.465921	0.991746
OMIM:diabetes_mellitus,_type_2	0.0202791	0.242924	0.0834791	26	100	0.466735	0.991746
REACTOME:Collagen_degradation_(R-HSA-1442490)	0.0316688	0.37948	0.0834532	11	33	0.466746	0.991746
GO:0006302_double-strand_break_repair	0.0152255	0.183511	0.0829682	46	178	0.466938	0.991746
KEGG:Fanconi_anemia_pathway_(hsa03460)	0.0188037	0.232559	0.0808557	29	53	0.467778	0.991746
MGI:abnormal_iron_homeostasis	0.023797	0.2956	0.0805039	17	68	0.467918	0.991746
REACTOME:GAB1_signalosome_(R-HSA-180292)	0.0212988	0.265229	0.0803036	21	102	0.467998	0.991746
GO:0070126_mitochondrial_translational_termination	0.0159235	0.198785	0.0801042	37	89	0.468077	0.991746
GO:0006367_transcription_initiation_from_RNA_polymerase_II_promoter	0.0127922	0.161466	0.0792257	58	271	0.468427	0.991746
OMIM:myocardial_infarction	0.019705	0.250038	0.078808	24	88	0.468593	0.991746
MGI:abnormal_circulating_cytokine_level	0.0161519	0.205565	0.0785732	36	202	0.468686	0.991746
REACTOMEGproteinmediatedeventsRHSA112040	0.0294337	0.392852	0.0749233	10	47	0.470138	0.991746
REACTOMEPLCbetamediatedeventsRHSA112043	0.0294337	0.392852	0.0749233	10	46	0.470138	0.991746
MGI:abnormal_kidney_apoptosis	0.0256263	0.34497	0.0742855	14	41	0.470392	0.991746
REACTOME:Visual_phototransduction_(R-HSA-2187338)	0.0198003	0.273367	0.0724312	22	96	0.471129	0.991746
MGI:abnormal_head_movements	0.0225958	0.313229	0.0721385	16	81	0.471246	0.991746
GO:0009267_cellular_response_to_starvation	0.0238247	0.333499	0.0714386	11	29	0.471524	0.991746
MGI:abnormal_leukopoiesis	0.00824477	0.116896	0.070531	120	644	0.471886	0.991746
REACTOME:Membrane_Trafficking_(R-HSA-199991)	0.0131718	0.192268	0.0685072	41	157	0.472691	0.991746
MGI:abnormal_brain_ventriclechoroid_plexus_morphology	0.0114552	0.168851	0.0678421	57	196	0.472956	0.991746
GO:0030176_integral_component_of_endoplasmic_reticulum_membrane	0.0225848	0.335682	0.0672805	15	79	0.473179	0.991746
MGI:abnormal_anxiety-related_response	0.0113471	0.179071	0.0633662	50	197	0.474737	0.991746
GO:0006297_nucleotide-excision_repair,_DNA_gap_filling	0.0209364	0.349059	0.0599796	12	28	0.476086	0.991746
MGI:hypoactivity	0.010624	0.180631	0.058816	52	250	0.476549	0.991746
KEGG:RNA_transport_(hsa03013)	0.0101045	0.175963	0.0574238	45	172	0.477104	0.991746
GO:0032481_positive_regulation_of_type_I_interferon_production	0.0122508	0.235936	0.051924	23	64	0.479295	0.991746
REACTOME:RNA_Polymerase_I_RNA_Polymerase_III_and_Mitochondrial_Transcription_(R-HSA-504046)	0.00984566	0.195756	0.0502957	35	149	0.479943	0.991746
MGI:decreased_startle_reflex	0.0192442	0.393722	0.0488776	11	52	0.480508	0.991746
GO:0016021_integral_component_of_membrane	0.00492238	0.100733	0.0488656	163	814	0.480513	0.991746
GO:0005874_microtubule	0.0131839	0.273047	0.0482846	19	84	0.480745	0.991746
MGI:abnormal_spleen_red_pulp_morphology	0.0126492	0.264106	0.0478945	24	88	0.4809	0.991746
MGI:abnormal_thermal_nociception	0.0108173	0.22968	0.0470971	31	109	0.481218	0.991746
GO:0070374_positive_regulation_of_ERK1_and_ERK2_cascade	0.0117521	0.249606	0.0470825	25	148	0.481224	0.991746
KEGG:Toll-like_receptor_signaling_pathway_(hsa04620)	0.013226	0.288182	0.0458946	20	106	0.481697	0.991746
MGI:abnormal_stationary_movement	0.0111856	0.256993	0.0435249	24	131	0.482642	0.991746
MGI:decreased_sensitivity_to_induced_cell_death	0.0140052	0.335992	0.0416833	13	57	0.483376	0.991746
GO:0031965_nuclear_membrane	0.00770324	0.191451	0.0402361	43	151	0.483952	0.991746
REACTOME:MyD88-independent_TLR3|TLR4_cascade__(R-HSA-166166)	0.0111845	0.279878	0.0399621	20	95	0.484062	0.991746
REACTOME:Toll_Like_Receptor_3_(TLR3)_Cascade_(R-HSA-168164)	0.0111845	0.279878	0.0399621	20	95	0.484062	0.991746
REACTOME:TRIF-mediated_TLR3|TLR4_signaling__(R-HSA-937061)	0.0111845	0.279878	0.0399621	20	95	0.484062	0.991746
MGI:abnormal_circulating_enzyme_level	0.0077466	0.194856	0.0397554	43	157	0.484144	0.991746
KEGG:beta-Alanine_metabolism_(hsa00410)	0.014875	0.379569	0.0391891	11	31	0.48437	0.991746
REACTOME:Class_B|2_(Secretin_family_receptors)_(R-HSA-373080)	0.0123379	0.314902	0.0391802	16	88	0.484373	0.991746
GO:0017124_SH3_domain_binding	0.0116588	0.313258	0.037218	14	48	0.485156	0.991746
GO:0048208_COPII_vesicle_coating	0.00980149	0.273399	0.0358506	20	60	0.485701	0.991746
KEGG:Vascular_smooth_muscle_contraction_(hsa04270)	0.00776628	0.221196	0.0351105	31	121	0.485996	0.991746
MGI:paralysis	0.0113866	0.325616	0.0349695	16	80	0.486052	0.991746
KEGG:Hypertrophic_cardiomyopathy_(hsa05410)	0.00957165	0.276293	0.0346431	22	83	0.486182	0.991746
MGI:increased_interleukin-6_secretion	0.012358	0.363123	0.0340327	10	55	0.486426	0.991746
GO:0043235_receptor_complex	0.00819775	0.244502	0.0335284	29	127	0.486627	0.991746
REACTOME:Triglyceride_Biosynthesis_(R-HSA-75109)	0.00874393	0.305481	0.0286235	18	47	0.488582	0.991746
KEGG:RNA_polymerase_(hsa03020)	0.00734893	0.289161	0.0254147	16	32	0.489862	0.991746
GO:0006810	0.00431716	0.184683	0.0233761	49	202	0.490675	0.991746
REACTOME:RNA_Polymerase_II_Pre-transcription_Events_(R-HSA-674695)	0.00574037	0.253697	0.0226269	22	66	0.490974	0.991746
REACTOME:Transcription_of_the_HIV_genome_(R-HSA-167172)	0.00574037	0.253697	0.0226269	22	68	0.490974	0.991746
MGI:increased_susceptibility_to_parasitic_infection	0.00646506	0.338696	0.0190881	13	84	0.492385	0.991746
MGI:pancreas_inflammation	0.00623069	0.347081	0.0179517	13	47	0.492839	0.991746
REACTOME:Signalling_by_NGF_(R-HSA-166520)	0.00230685	0.128504	0.0179516	93	386	0.492839	0.991746
MGI:decreased_anxiety-related_response	0.00435889	0.268533	0.0162322	21	72	0.493525	0.991746
GO:0006024_glycosaminoglycan_biosynthetic_process	0.00680719	0.422382	0.0161162	10	41	0.493571	0.991746
MGI:decreased_circulating_triglyceride_level	0.00400446	0.285198	0.014041	17	94	0.494399	0.991746
GO:0000226_microtubule_cytoskeleton_organization	0.00479518	0.383432	0.0125059	12	43	0.495011	0.991746
GO:0042826_histone_deacetylase_binding	0.00311665	0.379798	0.00820609	11	73	0.496726	0.991746
GO:0006261	0.00313824	0.383775	0.00817728	10	17	0.496738	0.991746
MGI:abnormal_spleen_marginal_zone_morphology	0.00197384	0.283035	0.00697384	18	91	0.497218	0.991746
KEGG:Amino_sugar_and_nucleotide_sugar_metabolism_(hsa00520)	0.00193197	0.301989	0.0063975	17	48	0.497448	0.991746
REACTOME:SUMOylation_(R-HSA-2990846)	0.00164965	0.278827	0.00591639	18	79	0.49764	0.991746
MGI:abnormal_circulating_amino_acid_level	0.00107647	0.205968	0.00522637	38	131	0.497915	0.991746
MGI:abnormal_osteoclast_morphology	0.00111	0.248294	0.00447051	26	122	0.498217	0.991746
REACTOME:Metabolism_of_amino_acids_and_derivatives_(R-HSA-71291)	0.000540245	0.175778	0.00307345	53	150	0.498774	0.991746
REACTOME:Respiratory_electron_transport_ATP_synthesis_by_chemiosmotic_coupling_and_heat_production_by_uncoupling_proteins._(R-HSA-163200)	0.000642626	0.217479	0.00295488	31	116	0.498821	0.991746
GO:0005578	0.000674407	0.245535	0.00274669	26	85	0.498904	0.991746
MGI:abnormal_inner_hair_cell_stereociliary_bundle_morphology	0.000450576	0.399412	0.0011281	11	28	0.49955	0.991746
GO:0020037_heme_binding	-1.399e-05	0.299621	-4.66924e-05	18	58	0.500019	0.991746
GO:0006488_dolichol-linked_oligosaccharide_biosynthetic_process	-0.000343825	0.23475	-0.00146464	27	77	0.500584	0.991746
MGI:abnormal_T_cell_proliferation	-0.000451009	0.204469	-0.00220576	39	234	0.50088	0.991746
GO:0005975_carbohydrate_metabolic_process	-0.000352577	0.132939	-0.00265218	89	303	0.501058	0.991746
MGI:abnormal_osteoclast_differentiation	-0.0011024	0.357917	-0.00308005	12	63	0.501229	0.991746
MGI:abnormal_responsemetabolism_to_endogenous_compounds	-0.00186122	0.305835	-0.00608571	19	84	0.502428	0.991746
REACTOME:DNA_Replication_(R-HSA-69306)	-0.0017069	0.239169	-0.00713682	25	59	0.502847	0.991746
MGI:abnormal_hard_palate_morphology	-0.00325905	0.357476	-0.00911684	12	48	0.503637	0.991746
abnormal_third_ventricle_morphology	-0.00312463	0.316315	-0.00987822	17	56	0.503941	0.991746
GO:0036064_ciliary_basal_body	-0.00267771	0.245414	-0.010911	25	64	0.504353	0.991746
REACTOME:Metabolism_of_carbohydrates_(R-HSA-71387)	-0.00183503	0.153593	-0.0119473	66	261	0.504766	0.991746
GO:0005938_cell_cortex	-0.00409986	0.317258	-0.0129228	15	53	0.505155	0.991746
REACTOME:Mitochondrial_translation_elongation_(R-HSA-5389840)	-0.00255001	0.19379	-0.0131586	37	84	0.505249	0.991746
GO:0050919_negative_chemotaxis	-0.00603326	0.388353	-0.0155355	10	28	0.506198	0.991746
KEGG:Spliceosome_(hsa03040)	-0.00352433	0.216202	-0.0163011	30	133	0.506503	0.991746
MGI:hunched_posture	-0.0063632	0.385611	-0.0165016	12	69	0.506583	0.991746
GO:0008289_lipid_binding	-0.0070552	0.396918	-0.0177749	11	41	0.507091	0.991746
MGI:decreased_T_cell_number	-0.0031069	0.158774	-0.0195681	65	356	0.507806	0.991746
MGI:abnormal_myeloid_leukocyte_morphology	-0.00247651	0.1242	-0.0199397	104	491	0.507954	0.991746
GO:0006890_retrograde_vesicle-mediated_transport,_Golgi_to_ER	-0.00749626	0.367453	-0.0204006	10	37	0.508138	0.991746
GO:0015992	-0.00793641	0.371614	-0.0213566	11	40	0.508519	0.991746
REACTOME:NCAM_signaling_for_neurite_out-growth_(R-HSA-375165)	-0.00381154	0.176854	-0.0215519	49	223	0.508597	0.991746
MGI:decreased_sensory_neuron_number	-0.00504329	0.228442	-0.0220769	31	117	0.508807	0.991746
REACTOME:NRAGE_signals_death_through_JNK_(R-HSA-193648)	-0.00803743	0.363204	-0.0221292	12	45	0.508828	0.991746
MGI:decreased_circulating_insulin_level	-0.00527683	0.235883	-0.0223705	27	143	0.508924	0.991746
REACTOME:Eukaryotic_Translation_Termination_(R-HSA-72764)	-0.00643435	0.286501	-0.0224584	16	95	0.508959	0.991746
REACTOME:Peptide_chain_elongation_(R-HSA-156902)	-0.00643435	0.286501	-0.0224584	16	96	0.508959	0.991746
GO:0042339_keratan_sulfate_metabolic_process	-0.00877439	0.379055	-0.0231481	11	34	0.509234	0.991746
REACTOME:Keratan_sulfate|keratin_metabolism_(R-HSA-1638074)	-0.00877439	0.379055	-0.0231481	11	33	0.509234	0.991746
KEGG:TGF-beta_signaling_pathway_(hsa04350)	-0.00637367	0.26249	-0.0242816	23	80	0.509686	0.991746
GO:0034976_response_to_endoplasmic_reticulum_stress	-0.00780087	0.299082	-0.0260827	18	66	0.510404	0.991746
GO:0043966	-0.0107185	0.403809	-0.0265435	10	41	0.510588	0.991746
MGI:abnormal_vascular_wound_healing	-0.0107806	0.397932	-0.0270915	10	49	0.510807	0.991746
REACTOME:Golgi_Associated_Vesicle_Biogenesis_(R-HSA-432722)	-0.00879864	0.323543	-0.0271946	15	54	0.510848	0.991746
KEGG:Colorectal_cancer_(hsa05210)	-0.00960532	0.349895	-0.027452	12	62	0.51095	0.991746
GO:0032543_mitochondrial_translation	-0.00487023	0.174846	-0.0278544	46	119	0.511111	0.991746
KEGG:Arginine_and_proline_metabolism_(hsa00330)	-0.0101582	0.317756	-0.0319684	15	50	0.512751	0.991746
GO:0006821_chloride_transport	-0.0116225	0.342698	-0.0339148	13	37	0.513527	0.991746
abnormal_social_investigation	-0.0135866	0.357157	-0.0380408	13	64	0.515172	0.991746
MGIdecreasedmarginalzoneBcellnumber	-0.016355	0.402904	-0.0405928	10	49	0.51619	0.991746
GO:0090002	-0.0132025	0.324287	-0.0407124	15	36	0.516237	0.991746
REACTOME:EPH-Ephrin_signaling_(R-HSA-2682334)	-0.0112429	0.27593	-0.0407454	20	77	0.516251	0.991746
GO:0090090_negative_regulation_of_canonical_Wnt_signaling_pathway	-0.00829321	0.197213	-0.042052	39	161	0.516771	0.991746
MGI:impaired_coordination	-0.00669309	0.155549	-0.0430289	69	274	0.517161	0.991746
MGI:abnormal_marginal_zone_B_cell_morphology	-0.0145918	0.324883	-0.044914	15	72	0.517912	0.991746
abnormal_microglial_cell_morphology	-0.0154365	0.330689	-0.0466799	14	54	0.518616	0.991746
MGI:abnormal_intercellular_signaling_peptide_or_protein_level	-0.00869149	0.18219	-0.0477057	48	276	0.519025	0.991746
MGI:abnormal_circulating_interleukin_level	-0.0111941	0.232916	-0.0480605	28	156	0.519166	0.991746
KEGG:Protein_processing_in_endoplasmic_reticulum_(hsa04141)	-0.00909491	0.188123	-0.0483456	43	169	0.51928	0.991746
MGI:abnormal_circulating_creatinine_level	-0.0165785	0.336258	-0.0493029	16	71	0.519661	0.991746
GO:0019905_syntaxin_binding	-0.012164	0.240285	-0.0506233	26	65	0.520187	0.991746
REACTOME:RHO_GTPase_Effectors_(R-HSA-195258)	-0.00772215	0.149843	-0.0515349	62	289	0.52055	0.991746
REACTOME:Metabolism_of_steroid_hormones_and_vitamin_D_(R-HSA-196071)	-0.020797	0.393371	-0.0528688	11	33	0.521082	0.991746
REACTOME:Steroid_hormones_(R-HSA-209943)	-0.020797	0.393371	-0.0528688	11	33	0.521082	0.991746
REACTOME:Mitochondrial_translation_termination_(R-HSA-5419276)	-0.0112257	0.201643	-0.0556715	36	84	0.522198	0.991746
REACTOME:Signalling_to_RAS_(R-HSA-167044)	-0.0102194	0.181942	-0.0561684	46	194	0.522396	0.991746
MGI:decreased_lymphocyte_cell_number	-0.00777503	0.132492	-0.0586831	93	519	0.523398	0.991746
MGI:increased_monocyte_cell_number	-0.0197256	0.335893	-0.0587258	14	60	0.523415	0.991746
GO:0097191_extrinsic_apoptotic_signaling_pathway	-0.0229732	0.38127	-0.0602543	12	56	0.524023	0.991746
KEGG:Chemical_carcinogenesis_(hsa05204)	-0.0192971	0.319734	-0.0603536	17	81	0.524063	0.991746
MGI:increased_interferon-gamma_secretion	-0.0201089	0.330063	-0.0609244	15	84	0.52429	0.991746
KEGG:HTLV-I_infection_(hsa05166)	-0.010829	0.176779	-0.0612572	46	259	0.524423	0.991746
REACTOME:SUMO_E3_ligases_SUMOylate_target_proteins_(R-HSA-3108232)	-0.0182626	0.29665	-0.0615629	16	74	0.524545	0.991746
REACTOME:SUMOylation_of_DNA_damage_response_and_repair_proteins_(R-HSA-3108214)	-0.0182626	0.29665	-0.0615629	16	74	0.524545	0.991746
GO:0006775_fat-soluble_vitamin_metabolic_process	-0.0222272	0.353504	-0.0628769	14	49	0.525068	0.991746
REACTOME:G_alpha_(i)_signalling_events_(R-HSA-418594)	-0.011718	0.186034	-0.0629888	52	243	0.525112	0.991746
REACTOME:Biosynthesis_of_the_N-glycan_precursor_(dolichol_lipid-linked_oligosaccharide_LLO)_and_transfer_to_a_nascent_protein_(R-HSA-446193)	-0.015356	0.242071	-0.0634359	26	67	0.52529	0.991746
GO:0005615_extracellular_space	-0.00573998	0.088628	-0.0647649	204	1072	0.525819	0.991746
REACTOME:Hemostasis_(R-HSA-109582)	-0.00841303	0.12681	-0.0663438	102	493	0.526448	0.991746
MGI:abnormal_egg_cylinder_morphology	-0.0252704	0.378403	-0.0667816	12	34	0.526622	0.991746
MGI:decreased_immunoglobulin_level	-0.0122311	0.180221	-0.0678675	51	234	0.527054	0.991746
GO:0001772_immunological_synapse	-0.0249276	0.365344	-0.0682305	11	25	0.527199	0.991746
GO:0006996	-0.00802707	0.116997	-0.0686095	107	289	0.52735	0.991746
REACTOME:Biological_oxidations_(R-HSA-211859)	-0.0141189	0.204884	-0.0689116	43	185	0.52747	0.991746
GO:0009887_animal_organ_morphogenesis	-0.0215506	0.309922	-0.0695355	17	67	0.527718	0.991746
REACTOME:Cytochrome_P450_-_arranged_by_substrate_type_(R-HSA-211897)	-0.023932	0.343026	-0.0697674	15	61	0.527811	0.991746
GO:0040029_regulation_of_gene_expression,_epigenetic	-0.0160349	0.225278	-0.0711783	28	117	0.528372	0.991746
GO:0006879_cellular_iron_ion_homeostasis	-0.0250905	0.347789	-0.0721429	11	66	0.528756	0.991746
GO:0016236_macroautophagy	-0.0195213	0.252922	-0.0771833	22	79	0.530761	0.991746
MGI:abnormal_circulating_mineral_level	-0.018433	0.237333	-0.0776672	29	124	0.530954	0.991746
REACTOME:Mitochondrial_protein_import_(R-HSA-1268020)	-0.0270817	0.3373	-0.0802896	12	54	0.531997	0.991746
GO:0042593_glucose_homeostasis	-0.0292643	0.362082	-0.0808223	12	60	0.532208	0.991746
GO:0034142_toll-like_receptor_4_signaling_pathway	-0.0216359	0.25746	-0.0840359	24	107	0.533486	0.991746
GO:0010629_negative_regulation_of_gene_expression	-0.0208274	0.247036	-0.084309	24	89	0.533595	0.991746
MGI:abnormal_phagocyte_morphology	-0.0110966	0.131092	-0.0846469	94	411	0.533729	0.991746
REACTOME:RNA_Polymerase_II_Transcription_(R-HSA-73857)	-0.0190687	0.224896	-0.0847889	29	110	0.533785	0.991746
MGI:abnormal_splenocyte_physiology	-0.028926	0.338057	-0.0855653	14	57	0.534094	0.991746
GO:0009898_cytoplasmic_side_of_plasma_membrane	-0.0313575	0.357565	-0.0876973	12	35	0.534941	0.991746
KEGG:Phagosome_(hsa04145)	-0.0198531	0.225917	-0.0878779	31	153	0.535013	0.991746
MGI:abnormal_posture	-0.0208476	0.233811	-0.0891643	30	161	0.535524	0.991746
GO:0045171_intercellular_bridge	-0.033628	0.37556	-0.089541	11	42	0.535674	0.991746
GO:0043234	-0.014178	0.158098	-0.0896785	61	275	0.535729	0.991746
OMIM:prostate_cancer	-0.0224259	0.240874	-0.0931025	27	91	0.537089	0.991746
GO:0006493_protein_O-linked_glycosylation	-0.0260306	0.276942	-0.093993	23	88	0.537443	0.991746
REACTOME:Phospholipase_C-mediated_cascade;_FGFR2_(R-HSA-5654221)	-0.0350406	0.370965	-0.0944577	11	51	0.537627	0.991746
GO:0010862_positive_regulation_of_pathway-restricted_SMAD_protein_phosphorylation	-0.0396334	0.418224	-0.0947659	10	54	0.53775	0.991746
REACTOME:Cellular_responses_to_stress_(R-HSA-2262752)	-0.0140707	0.147984	-0.0950829	65	367	0.537876	0.991746
GO:0051087_chaperone_binding	-0.0322705	0.338467	-0.0953431	14	63	0.537979	0.991746
KEGGTyrosinemetabolismhsa00350	-0.038996	0.408692	-0.0954166	10	35	0.538008	0.991746
MGI:abnormal_ectoderm_development	-0.028941	0.298055	-0.0970996	19	74	0.538676	0.991746
GO:0010628_positive_regulation_of_gene_expression	-0.0186757	0.191503	-0.0975218	41	181	0.538844	0.991746
GO:0042632_cholesterol_homeostasis	-0.0355324	0.363147	-0.0978456	12	51	0.538973	0.991746
GO:0045860	-0.0396803	0.40478	-0.0980293	10	38	0.539045	0.991746
GO:0072562	-0.0320031	0.323611	-0.0988937	13	141	0.539389	0.991746
REACTOME:Response_to_elevated_platelet_cytosolic_Ca2+_(R-HSA-76005)	-0.0312009	0.311537	-0.100152	17	87	0.539888	0.991746
abnormal_dendrite_morphology	-0.027068	0.270178	-0.100186	21	92	0.539902	0.991746
GO:0001822	-0.0419465	0.416958	-0.100601	10	43	0.540067	0.991746
MGI:enlarged_spleen	-0.015266	0.151472	-0.100785	69	294	0.540139	0.991746
GO:0030203_glycosaminoglycan_metabolic_process	-0.0225407	0.219864	-0.102521	35	118	0.540829	0.991746
GO:0030425_dendrite	-0.0255849	0.241842	-0.105792	28	109	0.542126	0.991746
MGI:abnormal_cellular_respiration	-0.0254612	0.238106	-0.106932	28	76	0.542579	0.991746
KEGG:Melanogenesis_(hsa04916)	-0.0284218	0.265577	-0.107019	21	101	0.542613	0.991746
REACTOME:Transcription_(R-HSA-74159)	-0.017299	0.16108	-0.107394	56	242	0.542762	0.991746
GO:0005635_nuclear_envelope	-0.0238453	0.214687	-0.11107	33	121	0.54422	0.991746
GO:0043025_neuronal_cell_body	-0.0277681	0.248266	-0.111848	27	83	0.544528	0.991746
MGI:abnormal_mononuclear_cell_differentiation	-0.0133637	0.118595	-0.112684	116	603	0.544859	0.991746
GO:0000785_chromatin	-0.0348317	0.307716	-0.113194	16	62	0.545062	0.991746
GO:0001887	-0.0270233	0.238149	-0.113472	24	111	0.545172	0.991746
GO:0004402_histone_acetyltransferase_activity	-0.0441435	0.388511	-0.113622	10	41	0.545231	0.991746
GO:0070125_mitochondrial_translational_elongation	-0.0218303	0.191714	-0.113869	38	89	0.545329	0.991746
abnormal_brain_ventricle_morphology	-0.021781	0.187525	-0.116149	46	159	0.546233	0.991746
KEGG:Gastric_acid_secretion_(hsa04971)	-0.0414205	0.3561	-0.116317	13	75	0.546299	0.991746
KEGG:Wnt_signaling_pathway_(hsa04310)	-0.0247586	0.205579	-0.120434	35	140	0.54793	0.991746
MGI:abnormal_circulating_insulin-like_growth_factor_I_level	-0.044768	0.371024	-0.120661	12	49	0.54802	0.991746
MGI:abnormal_insulin-like_growth_factor_I_level	-0.044768	0.371024	-0.120661	12	50	0.54802	0.991746
GO:0031532_actin_cytoskeleton_reorganization	-0.0475136	0.39207	-0.121186	11	41	0.548228	0.991746
KEGG:Legionellosis_(hsa05134)	-0.0404209	0.329207	-0.122783	13	55	0.54886	0.991746
GO:0001666_response_to_hypoxia	-0.035383	0.286017	-0.12371	18	67	0.549227	0.991746
MGI:abnormal_B_cell_morphology	-0.0165858	0.133609	-0.124137	93	415	0.549397	0.991746
GO:0009235_cobalamin_metabolic_process	-0.0526983	0.423077	-0.12456	10	24	0.549564	0.991746
MGI:decreased_B_cell_number	-0.0231432	0.183236	-0.126303	50	259	0.550254	0.991746
MGIdecreasedthymusweight	-0.0514407	0.402194	-0.1279	11	27	0.550886	0.991746
REACTOME:beta-catenin_independent_WNT_signaling_(R-HSA-3858494)	-0.034576	0.266083	-0.129944	22	90	0.551695	0.991746
KEGG:Lysosome_(hsa04142)	-0.0250536	0.18745	-0.133655	42	123	0.553162	0.991746
MGI:increased_leukocyte_cell_number	-0.0163167	0.121897	-0.133857	108	526	0.553242	0.991746
GO:0006874_cellular_calcium_ion_homeostasis	-0.0436927	0.324492	-0.134649	15	74	0.553555	0.991746
MGI:enlarged_thymus	-0.0475144	0.352031	-0.134972	13	46	0.553683	0.991746
abnormal_spinal_cord_morphology	-0.0230772	0.170064	-0.135697	55	212	0.55397	0.991746
REACTOMEMAP2KandMAPKactivationRHSA5674135	-0.0515607	0.377398	-0.136621	10	38	0.554335	0.991746
MGI:abnormal_chorioallantoic_fusion	-0.0503228	0.36552	-0.137675	13	63	0.554751	0.991746
MGI:increased_kidney_apoptosis	-0.0510897	0.370307	-0.137966	12	33	0.554866	0.991746
GO:0043202_lysosomal_lumen	-0.0392035	0.281853	-0.139092	19	75	0.555311	0.991746
GO:0032212_positive_regulation_of_telomere_maintenance_via_telomerase	-0.0467659	0.336201	-0.139101	13	34	0.555315	0.991746
KEGG:Oxidative_phosphorylation_(hsa00190)	-0.0277192	0.198244	-0.139824	36	133	0.5556	0.991746
MGI:abnormal_pain_threshold	-0.0247042	0.174975	-0.141187	53	177	0.556139	0.991746
GO:0042769_DNA_damage_response,_detection_of_DNA_damage	-0.0514471	0.356753	-0.144209	12	36	0.557332	0.991746
GO:0008283_cell_proliferation	-0.0230239	0.159392	-0.144448	60	290	0.557427	0.991746
GO:0034134	-0.0405837	0.280551	-0.144657	20	81	0.557509	0.991746
GO:0038123	-0.0405837	0.280551	-0.144657	20	76	0.557509	0.991746
GO:0038124	-0.0405837	0.280551	-0.144657	20	76	0.557509	0.991746
MGI:abnormal_enzyme_coenzyme_level	-0.0253962	0.175385	-0.144803	53	200	0.557567	0.991746
MGI:abnormal_occipital_bone_morphology	-0.0512678	0.34934	-0.146756	14	62	0.558338	0.991746
GO:0015485_cholesterol_binding	-0.0545951	0.371058	-0.147133	10	36	0.558487	0.991746
REACTOME:Amino_acid_and_oligopeptide_SLC_transporters_(R-HSA-425374)	-0.0557564	0.370606	-0.150447	12	49	0.559794	0.991746
GO:0051082_unfolded_protein_binding	-0.0526004	0.3458	-0.152112	12	67	0.560451	0.991746
GO:0030198_extracellular_matrix_organization	-0.0236355	0.152829	-0.154653	67	269	0.561452	0.991746
REACTOME:Transmission_across_Chemical_Synapses_(R-HSA-112315)	-0.0293205	0.187898	-0.156045	45	211	0.562001	0.991746
KEGG:Thyroid_hormone_signaling_pathway_(hsa04919)	-0.0351867	0.225142	-0.156287	31	119	0.562096	0.991746
GO:0035091_phosphatidylinositol_binding	-0.0479264	0.299525	-0.160008	17	42	0.563563	0.991746
MGI:abnormal_fibroblast_proliferation	-0.0433823	0.265179	-0.163596	20	70	0.564976	0.991746
REACTOME:Transcriptional_regulation_by_small_RNAs_(R-HSA-5578749)	-0.0444422	0.27106	-0.163957	18	104	0.565117	0.991746
MGI:kidney_inflammation	-0.034244	0.208325	-0.164378	37	124	0.565283	0.991746
MGI:renalurinary_system_inflammation	-0.034244	0.208325	-0.164378	37	130	0.565283	0.991746
REACTOME:Fcgamma_receptor_(FCGR)_dependent_phagocytosis_(R-HSA-2029480)	-0.0459109	0.277318	-0.165554	21	120	0.565746	0.991746
abnormal_fear|anxiety-related_behavior	-0.0271752	0.16359	-0.166118	61	232	0.565968	0.991746
MGI:pericardial_effusion	-0.0506182	0.299587	-0.16896	18	88	0.567086	0.991746
REACTOME:Influenza_Life_Cycle_(R-HSA-168255)	-0.0439826	0.256839	-0.171246	20	52	0.567985	0.991746
MGI:abnormal_thymus_size	-0.0305617	0.17802	-0.171675	50	238	0.568154	0.991746
abnormal_brain_morphology	-0.0135803	0.0790854	-0.171717	272	1101	0.56817	0.991746
MGIdecreasedcirculatinginsulinlikegrowthfactorIlevel	-0.0698622	0.403695	-0.173057	10	43	0.568697	0.991746
GO:0043547_positive_regulation_of_GTPase_activity	-0.0229886	0.132756	-0.173164	93	335	0.568739	0.991746
KEGG:GABAergic_synapse_(hsa04727)	-0.0629823	0.360125	-0.17489	13	90	0.569417	0.991746
MGIabnormalmolarmorphology	-0.0730939	0.415829	-0.175779	10	41	0.569766	0.991746
Presynapse	-0.0196797	0.110846	-0.177541	127	504	0.570458	0.991746
REACTOME:Synthesis_of_DNA_(R-HSA-69239)	-0.0432256	0.242988	-0.177892	24	54	0.570596	0.991746
REACTOME:The_citric_acid_(TCA)_cycle_and_respiratory_electron_transport_(R-HSA-1428517)	-0.0334877	0.187665	-0.178444	42	155	0.570813	0.991746
KEGG:Glycerophospholipid_metabolism_(hsa00564)	-0.0463624	0.25309	-0.183186	26	95	0.572674	0.991746
MGI:abnormal_blood_urea_nitrogen_level	-0.0424152	0.231295	-0.183382	31	106	0.572751	0.991746
GO:0071277_cellular_response_to_calcium_ion	-0.0747176	0.402326	-0.185714	10	33	0.573665	0.991746
REACTOME:Stimuli-sensing_channels_(R-HSA-2672351)	-0.0451225	0.242843	-0.185809	29	100	0.573703	0.991746
MGI:increased_blood_urea_nitrogen_level	-0.047437	0.250578	-0.18931	27	91	0.575075	0.991746
REACTOME:Organelle_biogenesis_and_maintenance_(R-HSA-1852241)	-0.0214628	0.112825	-0.190231	117	293	0.575436	0.991746
MGI:thymus_atrophy	-0.0751223	0.393065	-0.191119	10	42	0.575784	0.991746
GO:0005484_SNAP_receptor_activity	-0.0666918	0.348208	-0.191529	13	37	0.575944	0.991746
REACTOME:Gastrin-CREB_signalling_pathway_via_PKC_and_MAPK_(R-HSA-881907)	-0.027171	0.140293	-0.193673	81	382	0.576784	0.991746
MGI:abnormal_basisphenoid_bone_morphology	-0.0721706	0.370031	-0.195039	12	32	0.577319	0.991746
KEGG:Epstein-Barr_virus_infection_(hsa05169)	-0.0347315	0.177724	-0.195423	45	201	0.577469	0.991746
GO:0051603_proteolysis_involved_in_cellular_protein_catabolic_process	-0.0622254	0.318192	-0.195559	15	31	0.577523	0.991746
GO:0003697_single-stranded_DNA_binding	-0.0514871	0.260139	-0.197922	21	76	0.578447	0.991746
abnormal_forebrain_morphology	-0.020587	0.102813	-0.200238	158	658	0.579353	0.991746
REACTOME:VEGFA-VEGFR2_Pathway_(R-HSA-4420097)	-0.0302612	0.150997	-0.200409	67	266	0.57942	0.991746
GO:0016049_cell_growth	-0.0738534	0.367026	-0.201221	11	40	0.579737	0.991746
GO:0090305_nucleic_acid_phosphodiester_bond_hydrolysis	-0.059883	0.296957	-0.201655	15	56	0.579907	0.991746
MGI:abnormal_motor_neuron_morphology	-0.0551894	0.273033	-0.202135	22	111	0.580094	0.991746
GO:0004004_ATP-dependent_RNA_helicase_activity	-0.0565577	0.278393	-0.203158	18	66	0.580494	0.991746
MGI:abnormal_temporal_bone_morphology	-0.0763385	0.375736	-0.20317	12	40	0.580499	0.991746
REACTOME:Global_Genomic_NER_(GG-NER)_(R-HSA-109970)	-0.0612923	0.298368	-0.205425	15	35	0.58138	0.991746
MGI:increased_circulating_creatinine_level	-0.0741237	0.360421	-0.205659	14	52	0.581471	0.991746
GO:0031234_extrinsic_component_of_cytoplasmic_side_of_plasma_membrane	-0.0608022	0.294102	-0.206739	19	61	0.581893	0.991746
GO:0019432_triglyceride_biosynthetic_process	-0.0538269	0.256621	-0.209753	26	72	0.58307	0.991746
MGI:autoimmune_response	-0.0380979	0.181317	-0.210118	50	263	0.583212	0.991746
GO:0005622	-0.0289291	0.137346	-0.21063	88	387	0.583412	0.991746
MGI:abnormal_retinal_apoptosis	-0.0802859	0.380778	-0.210847	12	36	0.583497	0.991746
MGI:abnormal_mineral_homeostasis	-0.0420859	0.198621	-0.211891	41	180	0.583904	0.991746
REACTOMEGABAreceptoractivationRHSA977443	-0.091042	0.429047	-0.212196	10	55	0.584023	0.991746
MGI:intracranial_hemorrhage	-0.0599301	0.282228	-0.212346	21	75	0.584081	0.991746
GO:0032436_positive_regulation_of_proteasomal_ubiquitin-dependent_protein_catabolic_process	-0.0782006	0.363603	-0.215071	13	56	0.585144	0.991746
MGI:abnormal_mature_B_cell_morphology	-0.0452354	0.207063	-0.218461	38	192	0.586465	0.991746
MGI:abnormal_T_cell_activation	-0.0430739	0.196916	-0.218743	42	249	0.586575	0.991746
MGI:increased_spleen_weight	-0.0660979	0.294804	-0.22421	19	92	0.588703	0.991746
REACTOME:Signaling_by_PDGF_(R-HSA-186797)	-0.0337476	0.150062	-0.224891	70	301	0.588968	0.991746
MGI:abnormal_chromosome_number	-0.0678061	0.300496	-0.225647	16	51	0.589262	0.991746
GO:0007266_Rho_protein_signal_transduction	-0.0652513	0.286233	-0.227966	18	47	0.590164	0.991746
abnormalbrainvasculaturemorphology	-0.086305	0.375135	-0.230064	11	34	0.590979	0.991746
MGI:tremors	-0.0462349	0.200442	-0.230665	41	181	0.591212	0.991746
REACTOME:Regulation_of_actin_dynamics_for_phagocytic_cup_formation_(R-HSA-2029482)	-0.0739878	0.313719	-0.235841	16	102	0.593222	0.991746
GO:0001934_positive_regulation_of_protein_phosphorylation	-0.0570497	0.241602	-0.236131	25	112	0.593334	0.991746
REACTOME:Influenza_Infection_(R-HSA-168254)	-0.059742	0.251938	-0.23713	21	57	0.593722	0.991746
REACTOME:Signaling_by_ERBB4_(R-HSA-1236394)	-0.0369325	0.155696	-0.237208	63	263	0.593752	0.991746
KEGG:Nucleotide_excision_repair_(hsa03420)	-0.0677854	0.284674	-0.238116	17	47	0.594104	0.991746
MGI:increased_susceptibility_to_injury	-0.0639684	0.26719	-0.239412	22	85	0.594607	0.991746
MGI:necrosis	-0.0863514	0.360406	-0.239595	12	54	0.594678	0.991746
MGI:abnormal_spleen_germinal_center_morphology	-0.0737248	0.305679	-0.241184	16	82	0.595294	0.991746
MGI:abnormal_spleen_secondary_B_follicle_morphology	-0.0737248	0.305679	-0.241184	16	84	0.595294	0.991746
GO:0004930_G-protein_coupled_receptor_activity	-0.0541896	0.223594	-0.242357	33	157	0.595748	0.991746
MGI:abnormal_mineral_level	-0.0502148	0.205625	-0.244206	38	168	0.596464	0.991746
MGI:abnormal_mitochondrion_morphology	-0.0645539	0.263408	-0.245072	22	60	0.5968	0.991746
REACTOME:Immunoregulatory_interactions_between_a_Lymphoid_and_a_non-Lymphoid_cell_(R-HSA-198933)	-0.0808754	0.327968	-0.246595	14	146	0.597389	0.991746
GO:0038096_Fc-gamma_receptor_signaling_pathway_involved_in_phagocytosis	-0.0735055	0.297503	-0.247074	18	95	0.597575	0.991746
REACTOME:Mitochondrial_translation_(R-HSA-5368287)	-0.0461902	0.185437	-0.249088	41	90	0.598354	0.991746
GO:0055086_nucleobase-containing_small_molecule_metabolic_process	-0.0523857	0.210133	-0.249298	33	87	0.598435	0.991746
KEGG:ECM-receptor_interaction_(hsa04512)	-0.0607106	0.242481	-0.250373	29	87	0.598851	0.991746
GO:0002756_MyD88-independent_toll-like_receptor_signaling_pathway	-0.069822	0.278676	-0.250549	20	83	0.598919	0.991746
GO:0035666_TRIF-dependent_toll-like_receptor_signaling_pathway	-0.069822	0.278676	-0.250549	20	81	0.598919	0.991746
GO:0042384	-0.042901	0.171086	-0.250757	52	115	0.598999	0.991746
MGI:abnormal_platelet_activation	-0.0791034	0.314403	-0.251599	17	64	0.599324	0.991746
GO:0007166_cell_surface_receptor_signaling_pathway	-0.044658	0.176211	-0.253435	52	253	0.600034	0.991746
REACTOME:Innate_Immune_System_(R-HSA-168249)	-0.0269705	0.105992	-0.254457	140	709	0.600429	0.991746
GO:0061024_membrane_organization	-0.0364115	0.141564	-0.257209	76	252	0.601491	0.991746
[truncated: 1,102 more rows]

## Sheet: ST8
Gene	Chr	Gene.Start	Gene.Stop	TWAS.Z	TWAS.P	GSEA.Z	TWAS.Z.PsychENCODE	Pvalue.PsychENCODE	SMR.B.PsychENCODE	Pvalue.PsychENCODE.SMR	congruence
[truncated: 84 more rows]

[truncated: 1 more sheets: ST9]
